# Supplementary material for: Resolving the systematics of Richtersiidae by multilocus phylogeny and an integrative redescription of the nominal species for the genus Crenubiotus (Tardigrada)
Source: Sci Rep. 2020 Nov 10;10:19418. doi: 10.1038/s41598-020-75962-1 (PMC7655870; doi:10.1038/s41598-020-75962-1)
Supplement: Supplementary file 2 — Supplementary Information 2. [file 41598_2020_75962_MOESM2_ESM.nex]

#NEXUS
BEGIN DATA;
  DIMENSIONS NTAX=38 NCHAR=2973;
  FORMAT DATATYPE=DNA MISSING=? GAP=- INTERLEAVE=NO;
  MATRIX
    Hypsibius_exemplaris                       cagtttacatggataactgtggtaattctagagctaatacatgc-aaccagtccgttccctcgtggagcggacgcagttatttgccc-aagaccaatccggccctcgggtcggt--caattggtgactctgaataaccgaagcggagcgcatgatctcgtatcggcgccagatctttcaagtgtctgacttatcagcttgttgttaggttatgttcctaacaaggcttttacgggtaacggagtgtcagggcccgacaccggagagggagcctgagaaacggctaccacatccaaggaaggcagcaggcgcgcaaattacccactcccggcacggggaggtagtgacgaaaaataacgatgcgagagct-tttagcttctcgtaatcggaatgggtacactttaaatcctttaacgaggatctattggagggcaagtctggtgccagcagccgcggtaattccagctccaatagcgtatattaaagttgctgcggttaaaaagctcgtagttggatctgggtagtc--gatggacggttct-tcgtaagaag-atactgcccgtt-cggcaccacagcccggccatgtcttgcatgctcttcactgagtgtgcttggcgaccggaacgtttactttgaaaaaattagagtgctcaaagcaggcgttaagccttgtataatggtgcatgggataatggaataagatttt-tg-gcttgttctgttggtctt-agagtcagaagtaatgataaataggaacagacgggggcattcgtattgcggcgttagaggtgaaattcttggatcgtcgcaagacgcactactgcgaaagcatttgccaagaatgttttcattaatcaagaacgaaagttagaggttcgaaggcgatcagataccgccctagttctaaccataaacgatgccaaccagcgat-ccgtcggtgtttatttgatgactcgacgggcagc-ttccgggaaaccaaagtgcttaggttccgggggaagtatgtactaagcggaggaaaagaaaccaacggggatt-cccatagtaactgcgagtgaaaggggaaaagcccagcgccgaatcctgccgctggagacggtggcaggaactgtggcgtgaagatggtatgtaccggtgtggctcgctcgcgtaagttctcctgagtgaggctccatcccatggagggtgcaaggcccgtgtcgtgagcagccgtcgccggtgtgtg-ctatcagagagtcgccttgtttgcgagtacaaggtgaagtcggtggtaaactccatcgaaggctaaatatgaccacgagtccgatagcgaacaagtaccgtgagggaaaattgaaaagcactttgaagagagagcgaaacagtgcgtgaaaccgctcagaggcaagcagatggggcctcgaaggcagagccgcgaattcagccggtggt-ccgtgcggtgtgtcgggatgggagatcgc-aagactc--tgcctggct---tac----tggtgcggctgccggtgcactttcgcggc-ttgtacgccaccgccgttaag-gagcgtccaccgggcctgc-atg-tggagcct-agctgtc---ttcgggcagttggtgtctcacggcgggtc-tgtgtgcgatcgcgctttaaccggtcatgt-cagcatgtgtcagc-------gt-ttgcgctgggtcagccggctccggttgggctgtatggggatgacga--gcttgctcggctctcctgcacctg--atggactcg-tgcgg-gctttcagcgt-ggcacattgtggattcggtggcgagtagacagctgcccatctacccggagcaactgtaggaacctccctaagcatactaattcgttctgagcttagccaaccaggaagcttattaggagacgaacaaatttacaacgtaactgttaccagacatgcatttattataattttcttctttgtaatacctattctaattggaggattcggaaactgattaattcctcttataattggggctccagacatagctttccctcgcttaaacaatcttaggttctgacttctaccaccgtctttctttcttattacttctagcaccgtcagagaacagggggccggtacagggtgaaccgtataccctcctctggcacacaattttgcacatagaggtccagcagtggatctgacaattttttcccttcacctagccggagtgtcatctattttaggggcaacaaactttatttcaacaattattaatatgcgcacatcctctataatactggaaagtatacccctctttgtttgatctgttctaatcacggcagttttactgcttttagccctacctgttctagcaggggccattaccatattgctactagatcgtaactttaacacatccttcttcgaccctagaggaggaggagacccgattctctatcaacacttatttgactgaagccacgcctggttgagggtcagttgaataa--accatcacggttcatgcg------tgtaactgtggattgtccggataacgctccttc-------------------accggagcgtta-gcggatcaagtctagt-ccggatgtggctggag--gtgagcgttggacttggaccgaagctt--acgggctttggc-gcggttggga-cgttcggct------tctcgtgca--catgcaccgctgttgcatgct--c-------gagagtgtca-tccaacgcagcgtcaga----gtctttcggtttagcag------cagagtctatgcttgattttcggcgtgcttttcacattcgcgt-----------------------------------------------------------ggtaaaacaactcggtggggtgaccccg-----------------tcgcggtcaccaccgaaaaa-tctttac-tcattcttttga
    Ramazzottius_subanomalus                   cagtttacatggataactgtggtaattctagagctaatacatgc-attcagctcgctctctcg-ggagcgagcgcagttattagaat-aaaaccaatccggccttcgggtcggt-aaaattggtgactctgaataaccgaagcggagcgcatggtctcgtaccggcgccagatctttcaagtgtctgacttatcagctcgtaggtaggttatgtgcctacctaggctcttacgggtaacggggtgtcagggcccgacaccggagagggagcctgagaaacggctaccacatccaaggaaggcagcaggcgcgcaaattacccactcccggcacggggaggtagtgacgaaaaataacgatgcgagagct-tttagcttttcgtaatcggaatgggtacactttaaatcctttaacgaggatctattggagggcaagtctggtgccagcagccgcggtaattccagctccaatagcgtatattaaagttgctgcggttaaaaagctcgtagttggatctgggttgttcgagcgagcggtgcgtcttcacggcg-taactgtttgtt-cggcaccacagcccggttatgtcttgcatgcccttcactgggtgtgcttggcgaccggaacgtttactttgaaaaaattagagtgctcaaagcaggcgtatggccttgcataatggtgcatggaataatagaataggacctc-gg-ttctattttgttggttttcggagctcgaggtaatgattaataggaacagacgggggcattcgtattgcggcgttagaggtgaaattcttggatcgtcgcaagacgcactactgcgaaagcatttgccaagaatgttttcattaatcaagaacgaaagttagaggttcgaaggcgatcagataccgccctagttctaaccataaacgatgccaaccagcgat-ccgtcggtgtttgttttatgactcgacgggcagc-ttccgggaaaccaaagtgtttaggttccgggggaagtatgtactaagcggaggaaaagaaaccaacggggatt-cccatagtaactgcgagtgaaaggggaagagcccagcgccgaatcctactgctggcaacggtggtaggaactgtggcgtgaagacagtctattccagtgcggctagcttgcgtaagttctcctgagtgaggctccatcccatggagggtgcaaggcccgtatcgtaagcagctggtgctggtatcag-ctgtcggagagtcgccttgtttgcgagtacaaggtgaagtcggtggtaaactccatcgaaggctaaatatgaccacgagtccgatagcgaacaagtaccgtgagggaaaattgaaaagcactttgaagagagagcgaaacagtgcgtgaaaccgcttagaggcaagcagatggggcctcgaaggcaaagcagtgaattcagctggtagt-ccgtagtgccggcctgcattacagatcgc-aagactg--tggcaggttg--tga----ggctgcggctgctagtgcactttcactgt-ttgtacgccaccgccgttgagcgagcgtccgtctagctggc-gtg-tgaagcct-tgttccctttacggggttacaggtgtcttactgccggtc-acgacgcgttcgcacctcaaccggtcatgt-cagcgtgtgccagc-------gtattgcgttgggctcgttcaccctg--gtgtgcgtc-ggagatgacaa--gctcgcttggctcactggcgtattgcctgggaatg-ggcgg-gtttgcaacgtaggcacattgtcgattcggtggcgagtagacggctgcccatctaacccccgccactgtgggcacctccttaagaataattattcgatcagaattaagagaacccggatcattgttcgcggaagaacaactatacaatgtaacagtaactagacacgctttcattatgatttttttctttgttatacccatcctgattggaggttttggaaattgattagtgcctcttatggttggcgcgccggatatagctttcccccgaataaataacttaagattttgactactacccccgtcatttttattaatttctacaagcactatgagagagcagggcgcaggcaccggatgaacagtatacccacccctctcaaactatttcgcacataggggacctgccgtagatttaactattttttctttacatattgcaggtgtttcctctattttaggggccattaattttatttccacaattataaatatacgaaccccgtcagtcagattagagaacatatctctcttcgtttgatcagtcctaattactgcagtattattacttttagcgctcccagtgctcgcaggagcgattacaatactacttctagatcgaaattttaatacctcattttttgatccggcaggaggtggagatccgattctttaccaacacctgtttaactgaagctacgcctggttgagggtcagttgaaata--aaccatcacggttgcgtg------tataaccgtgcattgtccagcctaactgt--------------------------caaaagtta-ctggatcaagtcgagt-ccggacgtggcttg----gtggttgtcg-ctttggatcgttgtct------attctga---cgattgatggtgatgggct------accagtgcactcgagcaccgctgttgctcgg---c-----actggcaagctg-atcagtcgctcggatatagcggtctttgggcttcacta-------------------------ctaggcaagactagacgttcgcgt------gccattactgtctcggctgg------------------------------------------------------------------ctactccgtgtatggcagcctagctgagaaaa-attatgc-tcatacttttga
    Bertolanius_volubilis                      aaacttacatggataactgtggtaattctagagctaatacatgc-accaagctcgcttccttgtggagcgagcgcagttattagaac-aaaaccaatccggccctcgggtcggt-acaattggtgactctgaataaccgaagcggagcgtatggtctcgtaccgacgccagatctttcaagtgtctgacttatcagctcgttgttagttcatgttactaacaaggcagttacgggtaacggggtatcagggtccgataccggagagggagcctgagaaacggctaccacatccaaggaaggcagcaggcgcgcaaattacccactcccggctcggggaggtagtgacgaaaaataacgatgcgagagct-ttatgctcctcgtaatcggaatgggtacactttaaatcctttaacgaggatctattggagggcaagtctggtgccagcagccgcggtaattccagctccaatagcgtatattaaagttgctgcggttaaaaagctcgtagttggatctgggtcgtc--gatgagcggtgcg-ctttacggcgtttactgtttgtt-cggcaccacaagccggccatgtcttgcatgctcttcactgagtgtgcttggcgaccggaacgtttactttgaaaaaattagagtgctcaacgcaggcgtacggccttgcataatggtgcatggaataatggaacaggacctctgg-tactgctttgttggttttcggaactcgaggtaatgataaataggagcagacgggggcatt------------------------------------------------------------------------------------------------------------------------------------------------------------------------------------------------------------------------------------------------------------------------------------------------------------------------------------------------------------------------------------------------------------------------------------------------------------------------------------------------------------------------------------------------------------------------------------------------------------------------------------------------------------------------------------------------------------------------------------------------------------------------------------------------------------------------------------------------------------------------------------------------------------------------------------------------------------------------------------------------------------------------------------------------------------------------------------------------cggcaaccgtaggaacctcactaagattcctgattcgatcagaactaagtcaaccaggacattttatttcagacgaacaaatttttaatgtaaccattacaagacatgcttttgtcatgattttcttttttgttatacctacactaatcggaggattcggaaactgattagtaccactaataatctcagctccagacatagcctttccacgaataaataacctaagattctggcttttaccgccctcatttttcttaattttaacaagaactataagagaacaaggagcagggacagggtgaacagtctacccaccgctatcaaatttttttgcccacagagggcccgcagtagacttaaccattttctcccttcatatcgcaggagcatcttcaattctaggagcaatcaactttatcacaaccacactaaatatgcggccccctcacataaaactagaaaacatgcctctgtttgtctgatcagttttaatcacagcaaccttattactactcgctctaccagttttagcaggagccattacaatactattattagaccgaaacttcaacacatctttttttgaccccgcaggaggaggagaccccatc------------------------------------------------------------------------------------------------------------------------------------------------------------------------------------------------------------------------------------------------------------------------------------------------------------------------------------------------------------------------------------------------------------------------------------------------------------------------------------------------------------------------------------------------------
    Eohypsibius_nadjae                         aaacttacatggataactgtggtaattctagagctaatacatgc-acccagctcgttcccttgtggagcgagcgcagttattagaac-aaaaccaatccggccttcgggtcggt-aaagttggtgactctgaataaccgaagcggagcgcatggtctcgtaccggcgccagatctttcaagtgtctgacttatcagcttgttgttaggttacgttcctaacaaggctcttacgggtaacggggtatcagggtccgataccggagagggagcctgagaaacggctaccacatccaaggaaggcagcaggcgcgcaaattacccactcccggcacggggaggtagtgacgaaaaataacgatgcgagagct-ttatgctcctcgtaatcggaatgggtacactttaaatcctttaacgaggatctattggagggcaagtctggtgccagcagccgcggtaattccagctccaatagcgtatattaaagttgctgcggttaaaaagctcgtagttgaatctgggtcgtc--gatgagcggtgcg-ctttacggcgtctactgcttgtt-cggcaccacaagccggccatgtcttgcatgctcttcactgagtgtgcttggcgaccggaacgtttactttgaaaaaattagagtgctcaaagcaggcgtaaggccttgcataatggtgcatggaataatggaataggacctc-gg-ttctattttgttggttttcggaactcgaggtaatgataaataggaacggacgggggcatt-----------------------------------------------------------------------------------------------------------------------------------------------------------------------------------------------------------------------------------------------------------------------------------------------------------------------------------------------------------------------------------------------------------------------------------------------------------------------------------------------------------------------------------------------------------------------------------------------------------------------------------------------------------------------------------------------------------------------------------------------------------------------------------------------------------------------------------------------------------------------------------------------------------------------------------------------------------------------------------------------------------------------------------------------------------------------------------------------------------------------------------------------------------------------------------------------------------------------------------------------------------------------------------------------------------------------------------------------------------------------------------------------------------------------------------------------------------------------------------------------------------------------------------------------------------------------------------------------------------------------------------------------------------------------------------------------------------------------------------------------------------------------------------------------------------------------------------------------------------------------------------------------------------------------------------------------------------------------------------------------------------------------------------------------------------------------------------------------------------------------------------------------------------------------------------------------------------------------------------------------------------------------------------------
    Minibiotus_ioculator                       --gtttacacggataactgtggtaattctagagctaatacgtgc-aaccagctcgcttcctcgtggagcgagcgcagttattagaac-aagaccaatccggccttcgggtcggt-aaaattggtgactctgaataaccgaagcggagcgcatggtctcgtaccggcgccagatctttcaagtgtctgacttatcagcttgttgttaggttacgttcctaacaaggcgtcaacgggtgacggggtattagggtccgataccggagagggagcctgagaaacggctaccacatccaaggaaggcagcaggcgcgcaaattacccactcccggcacggggaggtagtgacgaaaaataacgatgcgagggct-caatgcttctcgtaatcggaatgggtacactttaaatcctttaacgaggatctattggagggcaagtctggtgccagcagccgcggtaattccagctccaatagcgtatattaaagttgctgcggttaaaaagctcgtagttggatctgggcagtt-gaatggatggtacg-ctttacagcg-ttactgtttgtt-cggcgccacaagccggccatgtcttgcatgcccttcattgggtgtgcttggcgaccggaacgtttactttgaaaaaattagagtgctcaaagcaggcgtacggccttgcataatggtgcatggaataatggaataggacctc-gg-ttctattttgttggttttcggaactcgaggtaatgattaaaaggaacagacgggggcattcgtattgcggcgttagaggtgaaattcttggatcgtcgcaagacgaactactgcgaaagcatt-----------------------------------------------------------------------------------------------------------------------------------------------------------------------------------------------------------------ccatagtaactgcgagtgaaaggggaacagcccagcgccgaatcctgttgctggcaacggtaacgggaactgtggcgtgaagaaggtggttaccggtatggcttgcctgcgtaagttctcctgagtgaggctccatcccatggagggtgcaaggcccgtatcgtgagcagctgatgccggtgtaca-ctttcggagagtcgccttgtttgcgagtacaaggtgaagtcggtggtaaactccatcgaaggctaaatatgaccacgagtccgatagcgaacaagtaccgtgagggaaaattgaaaagcactttgaagagagagcgaaacagtgcgtgaaaccgctcagaggcaagcagatggggcctcgaaggcaaagcagtgaattcagctggcga--atgcgtagctgactagtg-tcgggatcgt-aagaccc--tagctggtta--tgt----ctgcgtatttgtcggtgcactttcgctgt-ttgtacgccaccgccgttgagcgagcatccgtcgggtctgc-atg-tgaagcct-tactcct---ttacgggcgtaggtg-cttacggctaacc-tgttcgcgtttgcgcctcaaccggtcatgt-cagcatgtgccagc-------gt-tagcgttgggccggtacgctctg--cagtgtgttgttggatgacga--gcttgctcggctcctcaacattta--gtagacacgtc----------------------------------------------------------------cagcaagagtaggaacctctcttagctttattattcgatcagaattaagacaaccaggacatttgtttagggacgaacaactatacaatgttaccgtaacaagacacgcatttattataatttttttttttgttatgcctattttaattggggggtttggaaactgacttgttcccctaataattggagctccagatatggcctttccgcgcataaataacttaaggttctgactactgcccccttcttttatactaatctgcacaagaacaataagagaacaaggagccggaacaggatgaactgtatatccccccctgtcaaactattttgcacacagaggtcccagggtagacttaactatcttctccctacatgtagcaggagtttcctctattttaggggctattaattttatttcgacgattattaatatacgtgcaccccatctctccttagaacaaataccattatttgtatggtccgttctaattactgcaatcttacttctactagccttacccgtattagcaggagggattacaatattacttctagaccgaaattttaacacttccttttttgaccctgccggaggaggagatcctattctataccaacacctctttaactgaagccacgcctggttgagggtcagttgaacaa--actaatcgtagctgcgtg-------taagctacggattgtctggatagcgcgctt------------------------gtcgcgtta-ccggatcaagttcaga-ccagatgtccgctttctggtag----------cgtgccagcattg--gccgctgtcagcgatagtcggag-gaaaaggct------ttctgagc---cgtgcgccgcagttgcacgaaatc-------agaaaagcta-gccggcttgacagtgg----------------------------tagaagcgacgt----------------gtaagatatctgtgt----------aaatcggtccgagtag---ttgctcgctgttctg-------------cgcacaagtgaacgtg-------------------------------gacagttgacggctacgaag-ccaatgc-tcattcttttga
    Tenuibiotus_voronkovi                      ccatttacacggataactgtggtaattctagagctaatacgtgc-aatcagctcgcttccttgtggagcgagcgcagttattagaac-aagaccaatccggccttcgggtcggt-aaaattggtgactctgaataaccgaagcggagcgcatggtctcgtaccggcgccagatctttcaagtgtctgacttatcagcttgttgttaggttacgttcctaacaaggctattacgggtaacggggaattagggtccgattccggagaaggagcctgagaaacggctactacatccaaggaaggcagcaggcgcgcaaattacccactcccggcacggggaggtagtgacgaaaaataacgatgcgagggct-ctatgcttctcgtaatcggaatgggtacactttaaatcctttaacgaggatctattggagggcaagtctggtgccagcagccgcggtaattccagctccaatagcgtatattaaagttgctgcggttaaaaagctcgtagttggatctgggcagct-gaacggatggtgcg-ctttacagcg-ttactgtctgtt-tggtgccacaagccggccatgtcttgcatgcccttcactgggtgtgcttggcgaccggaacgtttactttgaaaaaattagagtgctcaaagcaggcgtacggccttgcataatggtgcatggaataatggaataggacctc-gg-ttctattgtgttggttttcggaactcgaggtaatgattaagaggaacagacgggggcattcgtattgcggcgttagaggtgaaattcttggatcgtcgcaagacgaactactgcgaaagcatttgccaagaatgttttcattaatcaagaacgaaagttagaggttcgaaggcgatcagataccgccctagttctaaccataaacgatgccaaccagcgat-ccgtcggtgtttttttgaagactcgacgggcagc-ttccgggaaaccaaagtgcttaggttccgggggaagtatg------------------------------------catagtaactgcgagtgaa--ggggacagcccagcgccgaatcctgctgctggtaacggtggcaggaactgtggcgtgaagaaggtggttaccggtatggttcgcttgcgtaagtcctcctgagtgaggctccatcccatggagggtgcaaggcccgtatcgtgagcaactgatgccggtgtaca-ctttcggagagtcgccttgtttgcgagtacaaggtgaagtcggtggtaaactccatcgaaggctaaatatgaccacgagtccgatagcgaacaagtaccgtgagggaaaattgaaaagcactttgaagagagagcgaaacagtgcgtgaaaccgctcagaggcaagcagatggggcctcgaaggcatagcagtgaattcagctggcga--gtgggtggcgaaccggtg-atgagatcgc-aagactc--tagccggtta--tgtgttctgccttgcttgtcggtgcactttcgctgt-ttgtacgccaccgccgttgagcgagcatccgtcgggtatgc-atgttgaagcct-tactcct---ttacgggcgtaggtg-cttacggctaacc-tgtacgcgtttgcgcctcaaccggtcatgt-caacgggtgccagc-------gt-ttgcgttggatcggtgcgctctt--cagtgtaacgtgggatgacga--gcttgctcggctcctcgttgcgca--gtggaatcgtttccg-gttttcaacgtgggcaccttgtagattcggtggcgagtagatggctgcctatctaaccc-----acagtgggcacttccttaagatttattatccgttcagaattaagccaaccaggacatttattttctgacgaacaattttataatgtaacagtaaccagtcatgcttttattataatttttttttttgttatacctgtcctaattggaggttttggaaattgactagtacctcttataattagcgctcccgatatagcgtttccccggataaataacttaagtttttgattattgcccccatctcttattttaatttcagctaaaacaatagcggaacaaggagcaggtacggggtgaacagtatacccaccactttcaaactactttgctcatagtgggccgagtgtagacttaacaattttttctttacacattgctggcatttcctctattttaggggccattaactttatctgcactatcctcaatatacgaactccccacatatcactagaacaaatacccctgttcgtctgatctgttttaattactgctattttactgttattggccttgcctgtattagcaggaggaattacaatattactgataaaccgtaattttaacacctctttttttgatccggc-------------------------------------aaccggagccacgcctggttgagggtcagttgaaaaa--cataatcgtagctgcgtg-------taagctgcggattgtctggataacgtgcttt-----------------------ggtgcgcta-ccagattaagttgagc-ccagatgtgcgctctctgatag----------ctaaccagttatg--gttgctgttgg---tagttggag-catcaggct------tcctgagc---gatgcgccgtagttgcacgt---c-------gggaatgcca-accaactcgaatgacag-acagc-----cggtcggcagt-----cgggagcagtgt----------------gatgcatgtctgcgt---------gagaaaggtccgagtta-gcgtgaatgcgaattta-------------cgagcaagtaaacgtgattc---------------------------gcacaagcgcgctagcaaa----------------------
    Tenuibiotus_zandrae                        tcctttacacggataactgtggtaattctagagctaatacgtgc-aatcagctcgcttccttgtggagcgagcgcagttattagaac-aagaccaatccggccttcgggtcggt-aaaattggtgactctgaataaccgaagcggagcgcatggtctcgtaccggcgccagatctttcaagtgtctgacttatcagcttgttgttaggttacgttcctaacaaggctattacgggtaacggggaattagggtccgattccggagaaggagcctgagaaacggctactacatccaaggaaggcagcaggcgcgcaaattacccactcccggcacggggaggtagtgacgaaaaataacgatgcgagggct-ctatgcttctcgtaatcggaatgggtacactttaaatcctttaacgaggatctattggagggcaagtctggtgccagcagccgcggtaattccagctccaatagcgtatattaaagttgctgcggttaaaaagctcgtagttggatctgggcagct-gaacggatggtgcg-ctttacagcg-ttactgtctgtt-tggtgccacaagccggccatgtcttgcatgcccttcactgggtgtgcttggcgaccggaacgtttactttgaaaaaattagagtgctcaaagcaggcgtacggccttgcataatggtgcatggaataatggaataggacctc-gg-ttctattgtgttggttttcggaactcgaggtaatgattaagaggaacagacgggggcattcgtattgcggcgttagaggtgaaattcttggatcgtcgcaagacgaactactgcgaaagcatttgccaagaatgttttcattaatcaagaacgaaagttagaggttcgaaggcgatcagataccgccctagttctaaccataaacgatgccaaccagcgat-ccgtcggtgtttttttgaagactcgacgggcagc-ttccgggaaaccaaagtgcttaggttccgggggaagtatgtactaagcggaggaaaagaaaccaacggggatt-cccatagtaactgcgagtgaaaggggaacagcccagcgccgaatcctgctgctggtaacggtggcaggaactgtggcgtgaagaaggtggttaccggtatggttcgcttgcgtaagtcctcctgagtgaggctccatcccatggagggtgcaaggcccgtatcgtgagcaactgatgccggtgtaca-ctttcggagagtcgccttgtttgcgagtacaaggtgaagtcggtggtaaactccatcgaaggctaaatatgaccacgagtccgatagcgaacaagtaccgtgagggaaaattgaaaagcactttgaagagagagcgaaacagtgcgtgaaaccgctcagaggcaagcagatggggcctcgaaggcatagcagtgaattcagctggcga--gtgggtggcgaaccggtg-atgagatcgc-aagactc--tagccggtta--tgtgttctgccttgcttgtcggtgcactttcgctgt-ttgtacgccaccgccgttgagcgagcatccgtcgggtatgc-atgttgaagcct-tactcct---ttacgggcgtaggtg-cttacggctaacc-tgtacgcgtttgcgcctcaaccggtcatgt-caacgggtgccagc-------gt-ttgcgttggatcggtgcgctctt--cagtgtaacgtgggatgacga--gcttgctcggctcctcgttgcgca--gtggaatcgttgccg-gttttcaacgtgggcaccttgtagattcggtggcgagtagatggctgcctatct-----ctgctacggtagggacctctctaaggtttattattcgttcagaattaagccaaccaggacatttattttctgacgaacaattttataatgtaacagtaactagtcatgcctttattataattttttttttcgttatacctatcttaattgggggtttcggaaattgactaattcctcttataatcggggccccagacatagcctttccacgaataaacaatttaagtttctgattgctgcccccatctcttattttaatttcagctagagcagtagctgagcaaggagcagggacggggtgaacagtataccccccactttcaaattatttcgctcacagaggtccgagagtagatttaacaatcttttctcttcatattgctgggatttcctcaattttaggtgctattaactttatttccactattctcaatatacgagccccccatatatcccttgaacagatgcccctattcgtatgatccgttttaattactgccattttattattgttagctttaccggtgttagctgggggtattacaatattactaatagaccgtaattttaatacttctttttttgacccagctggggggggtgaccctattctataccaacatcttttcaaccggagccacgcctggttgagggtcagttgaaaaa--catattcgcagctgcgtg-------taagctgcggattgtctggataacgtgctct-----------------------ggtgcgcta-ccagattaagttgagc-ccagatgtgcgctctctgatag----------ctaaccagttatg--gttgctgttgg---tagttggag-catcaggct------tcctgagc---gatgcgccgtagttgcacgt---c-------gggaatgcca-accaactcgaatgacag-acagc-----cggtcagcagt-----cgggagcagtgt----------------gatgcatgtctgcgt---------gagaaaggtccgagtta-gcgtgaatgcgaattta-------------cgagcaagtaaacgtgattc---------------------------gcacaagcgcgctagcgaag-ccatgct-tcattcttttga
    Paramacrobiotus_areolatus                  ccgtttacacggataactgtggtaattctagagctaatacgtgc-aatcagctcgcttccttgtggagcgagcgcagttattagaac-aagaccaatccggccttcgggtcggt--aaactggtgactctgaataaccgaagcggagcgcatggtctcgtaccggcgccagatctttcaagtgtctgacttatcagcttgttgttaggttacgttcctaacaaggctataacgggtaacggggtattagggtccgataccggagagggagcctgagaaacggctaccacatccaaggaaggcagcaggcgcgcaaattacccactcccggcacggggaggtagtgacgaaaaataacgatgcgagggct-atatgcctctcgcaatcggaatgggtacactttaaatcctttaacgaggatctattggagggcaagtctggtgccagcagccgcggtaattccagctccaatagcgtatattaaagttgctgcggttaaaaagctcgtagttggatctgggcagtt-ggacggatggtgcg-ctttacagcg-ctactgtctgtt-cggcgccacaagccggtcatgtcttgcatgctcttcactgggtgtgcttggcggccggaacgtttactttgaaaaaattagagtgcttcaagccggcgtacggcctt-tataatggtgcatggaataatggaacacgacctc-gg-ttttg-tctgttggttttcggaatacgaggtaatgattaataggaacagacgggggcattcgtattgcggcgttagaggtgaaattcttggatcgtcgcaagacgaactactgcgaaagcatttgccaagaatgttttcattaatcaagaacgaaagttagaggttcgaaggcgatcagataccgccctagttctaaccataaacgatgccaaccagcgat-ccgtcggtgtttttttgatgactcgacgggcagc-ttccgggaaaccaaagtgcttaggttccgggggaagtatg--------------------------ggggatt-cccatagtaactgcgagtgaaaggggaacagcccagcgccgaatcctactgctggcaacggtagcaggaactgtggcgtgaagaaggtggttaccggtgtggcttgctcgcgtaagttctcctgagtgaggctccatcccatggagggtgcaaggcccgtatcgtgagcagctgatgccggtgtaca-tcttcggagagtcgccttgtttgcgagtacaaggtgaagtcggtggtaaactccatcgaaggctaaatatgaccacgagtccgatagcgaacaagtaccgtgagggaaaattgaaaagcactttgaagagagagcgaaacagtgcgtgaaaccgattcggcgcaagcagatggggcctcgaaggcaaagcagtgaattcagctggcag--ttgcgtgactggccggtg-ttgggatcgc-aagaccc--tagccggttg--cgt----ttgcgtggctgtcagtgcactttcgctgt-ttgtacgccaccgccgttgagcgagcatccgtcgggtatgc-ctg-cgaagtct-gattcct-----tcgggcgtcggta-cttgcggctaact-tgtacgcgtttgcgcctcaaccggtcatgt-cagcgtgtgccagc-------gt-tagcgttgggtcggtgtgctctg--tggtgcgtcgctggatgacga--gcttgctcggctcctcggcgtact--gtagactcgttgccg-gctttcaacgtgggcacattgtagattcggtggcgagta--------------------ctgctactgtaggaacatctctaagttttattattcgatccgaactcagtcaacctggatacctatttgcagatgaacaactctacaatgtaacagttacaagacatgcttttattataatttttttttttgttatgcctattctgattggaggatttggaaactgacttattcctctcataattggagctcctgatatggcttttcctcgtataaacaatctaagattttgattgttacccccttcatttattttaatttctacaagaacaatagctgaacaaggagcaggaaccggatgaacaatttatccccctttgtctcactattttgcgcatagaggacctagagtagatctaaccattttttctcttcatattgcaggagtatcttctattctaggagctattaattttatttctactatcctcaatatacgaagcccttttatatccttagagcaaatacctttatttgtatgatctgtcttaatcactgccattttactattattagctttaccggtattagccggaggaattactatacttctattagatcgaaattttaacacttctttttttgatcctagagggggaggggatcctattttatatcagcacttatttaactgaagccacgcctggttgagggtcagttgaataa--aatcatcgtagttgcgtg-------taaactacggaatgtctggctaacgccgcgt-----------------------caggcgcta-tcagattaagttgaga-ccagatgtgcgctctt--gtag----------ctgatcagcgt----agcgctgatgtcagttgttggag-catcgggct------ttcatagc---cgtgcgccgtagctgcacgag--t-------atggaagct--gccaacgaaactgatgt-----ctagtgtggttagcaa------caggagcatg------------------attgcacgtccgtgt-----------aaaaagctaagcagc-----------------------------------------------------------------------ggagatggtatgatatcaccgcagcaa-ggctaaa-tcattcttttga
    Paramacrobiotus_fairbanksi                 ccgtttacacggataactgtggtaattctagagctaatacgtgc-aaccagctcgtttcctcgtgaagcgagcgcagttattagaac-aagaccaatccggccttcgggtcggt--aacttggtgactctgaataaccgaagcagagcgcatggtctcgtaccggcgccagatctttcaagtgtctgacttatcagcttgttgttaggttatgttcctaacaaggctattacgggtgacggggtatcagggtccgataccggagagggagcctgagaaacggctaccacatccaaggaaggcagcaggcgcgcaaattacccactcccagcacggggaggtagtgacgaaaaataacgatgcgagggct-ttatgcctctcgcaatcggaatgggtacactttaaatcctttaacgaggatctattggagggcaagtctggtgccagcagccgcggtaattccagctccaatagcgtatattaaagttgctgcggttaaaaagctcgtagttgaatctgggcagtt-ggacggatggtgcg-cttcacagcg-ctactgtctgct-cggcgccacaagccggccatgtcttgcatgcccttcactgggtgtgcttggcgaccggaacgtttactttgaaaaaattagagtgctcaaagcaggcgtacggccttgcataatggtgcatggaataatggaataggacctc-gg-ttctattttgttggttttcggaactcgaggtaatgattaataggaacagacgggggcattcgtattgcggcgttagaggtgaaattcttggatcgtcgcaagacgaactactgcgaaggcatttgccaagaatgttttcattaatcaagaacgaaagttagaggttcgaaggcgatcagataccgccctagttctaaccataaacgatgccaaccagcgat-ccgtcggtgtttatttgatgactcgacgggcagc-ttccgggaaaccaaagtgcttaggttccgggggaagtatg---------------------ccaacggggatt-cccatagtaactgcgagtgaaaggggaacagcccagcgccgaatcctgttgctggtaacggtgacaggaactgtggcgtgaagaaggtggttaccggtgtggcttgcttgcgtaagttctcctgagtgaggctccatcccatggagggtgcaaggcccgtatcgtgagcagttgatgccggtgtaca-tcttcggagagtcgccttgtttgtgagtacaaggtgaagtcggtggtaaactccatcgaaggctaaatatgaccacgagtccgatagcgaacaagtaccgtgagggaaaattgaaaagcactttgaagagagagcgaaacagtgcgtgaaaccgctcagaggcaagcagatggggcctcgaaggcaaagcagtgaattcagccggtgtg-gtgcgtggctggttggtg-ttgggatcgc-aagaccc--tagctgatta--tgc----tcgcgtgctggccggtgcattttcgctgt-ttgtacgtcaccgccgttgagcgagcatccgtcgggtatgc-gtg-tgaagcct-tattcct-----tcgggcgtaggtg-cttactgctaact-tgtacgcgtttgcgcctcaactggtcatgt-cagcgtgtgccagc-------gt-tagcgttgggccggtatgctctg--cggtgtgttgtgggatgacga--gcttgctcggctcctcgatacgca--gtggnctcgttgccg-gttttcaacgtaggcacattgtagattcggtggcgagtagacggctgcccatctaaccccagccaccattgggacctctttgagatttattatccgatctgaattaagccaacctggacaattgtttgcagacgagcaattatttaatgttacagtaacaagacatgcctttgttataattttcttttttgtgatacctattcttattggggggtttggtaactgattggtccccctcataattggggctccagatatggcttttcctcgaataaacaacttaagattttgactcctgcctccttcttttcttcttatccttatgggaacaatggcagaacaaggggcgggtactggatgaactgtttacccgccactctcccactattttgctcatagcggccctagggttgacctaacaattttttctcttcatatcgccggagcatcttctattttaggagctattaattttattactacaattcttaatatacgatcttattctataagaatagagcaaatacctttatttgtatggtcagtgcttatcaccgctattttactccttttagctctacccgttttagctggggctattactatactacttctagaccgaaattttaatacttctttttttgaccccgcaggagggggggaccctattttataccagcatctgtttaactgaagccacgcctggttgagggtcagttgattaa-aactaatcgtagctgcgtg-------aaagctacggattgtctggctagcgcttgcat----------------------aaggcgcta-tcagatgaaatctaga-ccagatacgcgttctc-gttag----------ctgaccggtaaat--gctggtgttgc---tagttggag-cagaaggct------gtcgaagc---cgtgcgccgcagttgcacgtgtat-------cgattagct--gccaacggcacttcagt-----------ggttcagcaaaa----cagaacacgttc----------------gtggcgtatctgtgc-------caactatgcgttgagcggt-gaacaggtcccaatctac------------ggagcaagtaaact--gtagaacagggcc------------------gtgaagaatcacttgcgcttcgctacac-tca-tcttttga
    Macrobiotus_shonaicus                      -atcttacacggataactgtggtaattctagagctaatacgtgc-aaccagctcgttcccttgtggagcgagcgcagttattagaac-aagaccaatccggccttcgggtcggt-acaattggtgactctgaataaccgaagcggagcgcatggtctcgtaccggcgccagatctttcaagtgtctgacttatcagcttgttgttaggttatgttcctaacaaggcttcaacgggtaacggggtatcagggtccgataccggagagggagcctgagaaacggctaccacatccaaggaaggcagcaggcgcgcaaattacccactcctagcacagggaggtagtgacgaaaaataacgatgcgagggct-aatagcttctcgtaatcggaatgggtacactttaaatcctttaacgaggatctattggagggcaagtctggtgccagcagccgcggtaattccagctccaatagcgtatattaaagttgctgcggttaaaaagctcgtagttggatctgggcttct-gaatggatggttca-ctttacggtg-taactgttcgtt-tggtgccacaagccggccatgtcttgcatgccctttactgggtgtgcttggcgaccggaacgtttactttgaaaaaattagagtgctcaaagcaggcgtatggccttgcataatggtgcatggaataatggaataggacctc-gg-ttctattttgttggttttcggaactcgaggtaatgattaagaggaacagacgggggcattcgtattgcggcgttagaggtgaaattcttggatcgtcgcaagacgaactactgcgaaagcatttgccaagaatgttttcattaatcaagaacgaaagttagaggttcgaaggcgatcagataccgccctagttctaaccataaacgatgccaaccagcgat-ccgtcggtgttttttttatgactcgacgggcagctttccgggaaaccaaagtgcttaggttccgggggaagtatgtactaagcggaggaaaagaaaccaacggggatg-ccgagagtaactgcgagtgaaatcggccaagcccagcgccgaatcctgttgctggtgacggtgacaggaactgtggcgtgaagaacgtccttaccggtacggtttgcgtgcgtaagttctcctgagtgaggctccattccaaggagggtgcaagacccgtatcgcgtgcaaccggtatcggtgtaagatgttcggagagtcgccttgtttgtgagtacaaggtgaagtcggtggtaaactccatcgaaggctaaatatgaccacgagtccgatagcgaacaagtaccgtgagggaaaattgaaaagcactttgaagagagagcgaaacagtgcgtgaaaccgctcagaggcaagcaaatggggcctcgaaggcaaggcagcgaattcagctggtggt-ctgcgtggctggctggtt-aagtgatcttaacgactc--ttgccggtca--tgtc---tagcgtgggtgccagtgcactttygttgc-ttgtacgccaccgccgttgagtgggcatccgtcgggtaggcaata-cgaagcct-taagcct---ttacgggcctaggtg-cttgtagtctgctttgtacgcgtttgcacttcaaccggtcatgt-ttgcatgtgtcagc-------at-ttgcgttggattggctcgctctg--ccgtttgtc-tgggaagacga--gcttgctcggctcctgggcatgtatggtagaatcg-tgtcg-gttttcaacgtgggcacattgttaattcggtggcgagtagatggctgcccatttaaccccggcttgtgccgggacatctttaagcttcttaattcgaacagaattaagacaacctggtcttttattttcagatgaacagctgtacaatgtaattgttaccagtcacgcatttgttataattttcttctttgtgataccagttttaatcggaggattcggaaattgacttgtacctctaataattagagcccccgatatggcatttcctcgaataaacaatcttagattttgaatgcttcctccctcattttttttaattacaattagatcaatagcagaacaaggggccggaacaggatgaactgtatacccccccctatcccatttttttgctcacagtggaccaagtgtagacttaactattttttcacttcacgtagcaggaatttcttccattttaggagctattaatttcatttctacaattataaatatgcgagctccccatttaagattagataaaatacccttatttgtttgatctgttttactaacagctatcctactactactagctttacctgttctggcgggaggaattacaatacttctcttagaccgaaacttcaatacatctttcttcgatcctgcagggggaggggacccaatcctctatcaacacttatttaactgaagccatgcctggttgagggtcagttgaagaa--aaaaatcgtaatcgcgca-------ttgattacggattgtctggttaatggctt-------------------------cggtcgttt-ccagatgaagttgaga-ccagatgtgtgcgctc--------------gtttgactggtggca--aaacgctttgcc--gagttggag-catccggct------ttcctagc---cgtgcgccgcagctgcacga---t-------ggttaggttg-gccaaccaactgcgatt----gatggcaaagttaccggttcgaaagtgcgcaaagcaa--------------taggcacatctgtga------gccagaaaagtttgtgttgg-----------------------------------------------------------------------------------------------------------ttgcagtgttga
    Macrobiotus_caelestis                      aattttacacggataactgtggtaattctagagctaatacgtgc-aatcagctcgcttccttgtggagcgagcgcagttattagaac-aagaccaatccggccttcgggtcggt-acaattggtgactctgaataaccgaagcggagcgcatggtctcgtaccggcgccagatctttcaagtgtctgacttatcagcttgttgttaggttatgttcctaacaaggcttcaacgggtaacggggtatcagggtccgataccggagagggagcctgagaaacggctaccacatccaaggaaggcagcaggcgcgcaaattacccactcctagcacagggaggtagtgacgaaaaataacgatgcgagggct-tatagcttctcgtaatcggaatgggtacactttaaatcctttaacgaggatctattggagggcaagtctggtgccagcagccgcggtaattccagctccaatagcgtatattaaagttgctgcggttaaaaagctcgtagttggatctgggcttct-gaatggatggtgcg-cttttcggtg-ctactgtccgtt-tggtgccacaagccggccatgtagtgcatgcccttcattgggtgtgcattgcgaccggaacgtttactttgaaaaaattagagtgctcaaagcaggcgtacggccttgcataatggtgcatggaataatggaataggacctc-gg-ttctattttgttggttttcggaactcgaggtaatgattaataggaacagacgggggcattcgtattgcggcgttagaggtgaaattcttggatcgtcgcaagacgaactactgcgaaagcatttgccaagaatgttttcattaatcaagaacgaaagttagaggttcgaaggcgatcagataccgccctagttctaaccataaacgatgccaaccagcgat-ttgagagtgttattttgttgacttctcaagcagctttccgggaaaccaaagtgcttaggttccgggggaagtatgtactaagcggaggaaaagaaaccaacggggatg-ccgatagtaactgcgagtgaaatcggccaagcccagcgccgaatcctgctgctggcaacggtggcgggaactgtggcgtgaagaacattctcatcggtacggttcgtgtgcgtaagttctcctgagtgaggctccatcccatggagggtgcaaggcccgtatcgcgcgcaactggtatcgatgtaag-tgttcggagagtcgccttgtttgtgagtacaaggtgaagtcggtggtaaactccatcgaaggctaaatatgaccacgagtccgatagcgaacaagtaccgtgagggaaaattgaaaagcactttgaagagagagcgaaacagtgcgtgaaaccgctcagaggcaagcagatggggcctcgaaggcaaagcagcgaattcagctggtggt-ctgtgtggccggccggtg-tagagatcttaacgactc--ttgccggttg--cgat---ctgcgcggctgccagtgcactttcgttgc-ttgtacgccaccgccgttgagcgagcatccgtcgggctgac-atg-tgaagcct-tactcct---ttacgggcgtaggtg-cttacagtcggctttgtacgcgtttgcgcctcaaccggtcatgt-gaacgtgtaccagc-------gt-tagcgttgggccggtttgctctg--tcgtttgtcgtgggatgacga--acttgttcggctcctcggcatgca--gtagacacg-ggccg-gtcttcaacgtaggtacattgtaaattcggtggcgagtagatggctgcctatctaacccccgcttgtgtggggacttctttaagttttattatccgaagtgaattaagccaacccggactactcttttcagatgaacaaatatacaatgtaactgttacaagtcacgcttttattataatctttttctttgttataccaatcttaattggaggctttggaaactgactgatccccctaataatcagtgcgccagatatagcatttccccggatgaataatctcagattttgacttctgcccccctccctaatcttaattctaagaagaacgttaagagagcaaggggcgggaacaggatgaacagtttacccgccgctgtctcacttctttgcccacaggggccccagggtagatctaacaattttttccctccatatcgcaggtgtctcctctattctaggagctatcaactttatttcaactattattaatatacgtgcccctagggttttactagaaaaaataccgctatttgtttgatcagttctaatcacggcaattcttcttctcctcgccctaccagtattagccggaggtattactatgcttttaatagaccgaaattttaacacctctttttttgaccctgcaggagggggggacccggttctttaccaacacctatttgactgaagccatgcctggttgagggtcagttgaaaaa-cttgactcgtagttgcgca-------tagactacggattgtccggctaacgtgccttt----------------------gtgccgttt-acggattaagttgaga-ccagatgtgtgcgctc--atcg----------ctggtgaagct----caaagctttgc---tagttggag-catccggca------ttctttgc---cgtgcgccgcacttgcacgca----------agttttgcta-accaactcagcaaggtg---------tatcgctagc--------aaggggcgacgca---------------taggcacgtctgcga-------caggaaagcgtcggaacgg----------------------------------------------------------------------------taactgcaacagccggaaagac-gctaaat-tcattcttttga
    Xerobiotus_pseudohufelandi                 aattttacacggataactgtggtaattctagagctaatacgtgc-aaccagctcgcttccttgtggagcgagcgcagttattagaac-aagaccaatccggccctcgggtcggt-acaattggtgactctgaataaccgaagcggagcgcatggtctcgtaccggcgccagatctttcaagtgtctgacttatcagcttgttgttaggttatgttcctaacaaggcttcaacgggtaacggggtatcagggtccgataccggagagggagcctgagaaacggctaccacatccaaggaaggcagcaggcgcgcaaattacccactcctagcacagggaggtagtgacgaaaaataacgatgcgagggct-tatagcttctcgtaatcggaatgggtacactttaaatcctttaacgaggatctattggagggcaagtctggtgccagcagccgcggtaattccagctccaatagcgtatattaaagttgctgcggttaaaaagctcgtagttggatctgggcttct-gaatggatggtgcg-ctttacggtg-ctactgtccgtt-tggtgccacaagccggccatgtagtgcatgctcttcattgagtgtgcattgcgaccggaacgtttactttgaaaaaattagagtgctcaaagcaggcgtacggccttgcataatggtgcatggaataatggaataggacctc-gg-ttctattttgttggttttcggaactcgaggtaatgattaataggaacagacgggggcatt------------------------------------------------------------------------------------------------------------------------------------------------------------------------------------------------------------------------------------------------------------------------------------------------------------------------------------------------------------------------------------------------------------------------------------------------------------------------------------------------------------------------------------------------------------------------------------------------------------------------------------------------------------------------------------------------------------------------------------------------------------------------------------------------------------------------------------------------------------------------------------------------------------------------------------------------------------------------------------------------------------------------------------------------------------------------------------------------ctgcttgtgctggcacttcactaagatttattattcgaagagaattaagacaacctggcctacttttttctgacgaacaaatatataatgtaactgtaactagacatgcttttatcataatttttttctttgttatgccaacccttattggaggtttcggcaattgattagtgcctctaataattagagcaccagacatggccttccctcgaataaataacttaagattttgacttctccctccttcattattgttaatcatgtctagtacaatgagagaacagggggccgggacagggtgaacagtatacccacccctgtcccacttctttgcccacagaggcccgagagtagatttaacaattttttcccttcacgtagctggggtgtcgtcaattctaggtgcaattaatttcatttctactattattaatatgcgggctccagccatttcacttgaaaaaataccactcttcgtgtgaagtgtgttaattactgctattcttcttttgctagctcttcctgtactagcaggagctattacaatgcttttaatggatcgaaattttaacacttccttttttgatcctgctggaggtggagatcctattttatacca----------------------------------------------------------------------------------------------------------------------------------------------------------------------------------------------------------------------------------------------------------------------------------------------------------------------------------------------------------------------------------------------------------------------------------------------------------------------------------------------------------------------------------------------
    Diaforobiotus_islandicus_IS042             cagtttacacggataactgtggtaattctagagctaatacgtgc-aatcagctcgcttccttgtggagcgagcgcagttattagaac-aagaccaatccggccttcgggtcggt-acaattggtgactctgaataaccgaagcggagcgcatggtctcgtaccggcgccagatctttcaagtgtctgacttatcagcttgttgttaggttatgttcctaacaaggcttttacgggtaacggggtatcagggtccgataccggagagggagcctgagaaacggctaccacatccaaggaaggcagcaggcgcgcaaattacccactcccggcacggggaggtagtgacgaaaaataacgatgcgagagctacaaagtttctcgtaatcggaatgggtacactttaaatcctttaacgaggatctattggagggcaagtctggtgccagcagccgcggtaattccagctccaatagcgtatattaaagttgctgcggttaaaaagctcgtagttggatctgggtagct-ggacggatggtgtg-ccgaaaggta-ttactgtctgtt-cggcaccacaagccggtcatgtcttgcatgctcttcactgagtgtgcttggcggccggaacgtttactttgaaaaaattagagtgctcaaagcaggcgtacggccttgcataatggtgcatggaataatggaataggacctc-gg-ttctattttgttggttttcggaactcgaggtaatgattaataggaacagacgggggcattcgtattgcggcgttagaggtgaaattcttggatcgtcgcaagacgaactactgcgaaagcatttgtcaagaatgtcttcattaatcaagaacgaaagttagaggttcgaaggcgatcagataccgccctagttctaaccataaacgatgccaaccagcgat-ccgtcggtgtttttttgatgactcgacgggcagc-ttccgggaaaccaaagtgcttaggttccgggggaagtatgtactaagcggaggaaaagaaaccaacagggatt-cccatagtaactgcgagtgaaaggggaacagcccagcgctgaatcctgctgctggcgacggtggcaggagttgtggcgtgaagaaggcatttaccggtgtggcttgcttacgtaagttctcctgagtgaggctccatcccatggagggtgcaaggcccgtatcgtgagcagttgataccggtgtaaa-ccttcggagagtcgccttgtttgcgagtacaaggtgaagtcggtggtaaactccatcgaaggctaaatatgaccacgagtccgatagcgaacaagtaccgtgagggaaaattgaaaagcactttgaagagagagcgaaacagtgcgtgaaaccgctcagaggcaagcagatggggcctcgaaggcaaagcagcgaattcagctggtagt-ccgtgtggccggtcggtatttgagatcgc-aagactc--tggccggctg--tgtc---ctatgcggctgctagtgcactttcgttgt-ttgtacgccaccgccgttgagcgagcgtccgccgggtcggt-gag-tgaagcct-tactcct---taacgggcgtaggtg-cttactgctgact-tgtgcgcgttcgcgcctcaaccggtcatgt-cagcatgtgccagc-------gt-ttgcgttgggccggtatgctccga-ttggttgttgtgggatgacga--gcttgctcggctcctcaaccgcta--gtggattcgtttccg-gttttcaacgtgggcacattgtagattcggtggcgagtagacggctgcccatctaacccctgcaagagttggtacgtctctaagattcattattcgatcagaactaagacaacctggaagattgttaggagatgaacaactctataatgttactgtaaccagccatgcttttatcataatttttttttttgttatacctatccttattggaggatttggtaattgacttgttcctctaataattagagcgccagatatggcgttcccgcgaataaataacataagtttttgattgcttcctccttcatttacgctaattataaccagatcaatagcagaacaaggggcaggaacaggatgaactgtctatcccccgctttcccaatattttgcgcatagggggccaagagttgatttaacaattttttccttacacattgcaggagtctcttcaattcttggagcaattaattttatttctacgattataaatatacgatcaccctcaataataatagaaaatatgcctttattcgtatggtctgttctaattactgccgtacttctattactctcacttcccgtgctggcaggaggaattacgatacttttaatagatcgtaattttaatacgtcattctttgatcccgcaggaggaggagatcccatcctataccagcatttatttaactggagccacgcctggttgagggtcagttgaacaa--actactcgtagcagtgtg-------attgctacggattgtctgctctaatgtttgct-------------------tcggtaacgtta-gcagattaagtctagt-ccagatgtgctttg----gtag----------ctgatc-aagcga--atgtgctgtgt---cagttggag-catccggct------tcctgagc---cgtgcgccgcagctgcacgt---c-------aggatggcca-accaacagcgttgacgc--aa---gccgtgattagcaa------ctagagcgatat----------------gttgtgcatctgtgt-----------taacgtaacgattat-ccggtggtga--------------------caagctagcgactgcaacgcgctagttgt------------------tgctgttatatcggacaaat-tgtacgc-tcattcttttga
    Diaforobiotus_sp_ID517                     cagtttacacggataactgtggtaattctagagctaatacgtgc-aatcagctcgcttccttgtggagcgagcgcagttattagaac-aagaccaatccggccttcgggtcggt-acaattggtgactctgaataaccgaagcggagcgcatggtctcgtaccggcgccagatctttcaagtgtctgacttatcagcttgttgttaggttatgttcctaacaaggctcttacgggtaacggggtatcagggtccgataccggagagggagcctgagaaacggctaccacatccaaggaaggcagcaggcgcgcaaattacccactcccggcacggggaggtagtgacgaaaaataacgatgcgagagctacaaagtttctcgtaatcggaatgggtacactttaaatcctttaacgaggatctattggagggcaagtctggtgccagcagccgcggtaattccagctccaatagcgtatattaaagttgctgcggttaaaaagctcgtagttggatctgggtagct-ggacggatggtgtg-ctttgcggta-ttactgtctgtt-cggcaccacaagccggtcatgtcttgcatacgcttcattgagtgtgcttggcggccggaacgtttactttgaaaaaattagagtgctcaaagcaggcgtacggccttgcataatggtgcatggaataatggaataggacctc-gg-ttctattttgttggttttcggaactcgaggtaatgattaataggaacagacgggggcattcgtattgcggcgttagaggtgaaattcttggatcgtcgcaagacgaactactgcgaaagcattgtcaag------------------------------------------------------------------------------------------------------------------------------------------------------------------------tactaagcggaggaaaagaaaccaacagggatt-cccatagtaactgcgagtgaaaggggaacagcccagcgctgaatcctgctgctggcgacggtggtaggagttgtggcgtgaagaaggcatttaccggtgtggcttgcttacgtaagttctcctgagtgaggctccatcccatggagggtgcaaggcccgtatcgtgagcagttgataccggtgtaaa-ccttcggagagtcgccttgtttgcgagtacaaggtgaagtcggtggtaaactccatcgaaggctaaatatgaccacgagtccgatagcgaacaagtaccgtgagggaaaattgaaaagcactttgaagagagagcgaaacagtgcgtgaaaccgctcagaggcaagcagatggggcctcgaaggcaaagcagcgaattcagctggtagt-ccgtgtggccggtcggtatttgagatcgc-aagactc--tggctgattg--tgtc---ctatacggctgctagtgcactttcgttgt-ttgtacgccaccgccgttgagcgagcgtccgccgggacggc-gtg-tgaagcct-tactcct---ttacgggcgtaggtg-cttactgctgtct-tgtgcgcgttcgcgcctcaaccggtcatgt-cagcatgtgccagc-------gt-ttgcgttgggccggtatgctccga-ttggttgctgtgggatgacga--gcttgctcggctcctcagccgcta--gtggattcgtttccg-gttttcaacgtgggcacattgtagattcggtggcgagtagacggctgcccatctaacccctgttagcgtgggaacttcactcagatttattattcgatctgaactatcacaaccaggtatcctattaggagatgaacacatatataatgtaacagtaactagtcatgcatttattatgatttttttttttgttataccaattttaattggtggctttgggaattgattagtaccgctaataattagtgctccagacatagcttttcctcgaataaataatataagcttctgactactacccccctcctttaccctcattataacgagaactataagagaacaaggagcaggaacaggatgaacagtataccccccactgtctcaatattttgcacatagaggccccagagtagatctgactattttttcacttcatattgcaggagtttcttcaattctgggagccattaatttcatctccactattataaacatacgagccccctcaataactatagaaaatataccattatttgtatgatcagttttaattactgctattctactattgctttcacttcctgtattagctgggggtatcacaatattattaatagatcgaaattttaatacttctttttttgaccccgcaggaggaggggaccctatttt----------------aactggagccacgcctggttgagggtcagttgaacaa--actactcgtagcagtacg-------attgctacggattgtctgctctaa----------------------------cggcaacgttatgcagatcaagtctaga-ccagatgtgctttg----gtag----------ctgatc-aagcga--gagtgctgtgt---cagttggag-catccggct------tcctgagc---cgtgcgccgcagttgcacgt---c-------aggatggcca-accaacagcgtcgacgc--aag-cgccatgatcggcta------aaggagcgcttt--------------------agcatctgtgt-----------aaacgtgacgattgg-tt--------------------------------ccggtgactg------------------------------------agttataccggacaaat-tgtacgc-tcattcttttga
    Diaforobiotus_sp_NO386                     cagtttacacggataactgtggtaattctagagctaatacgtgc-aatcagctcgcttccttgtggagcgagcgcagttattagaac-aagaccaatccggccttcgggtcggt-acaattggtgactctgaataaccgaagcggagcgcatggtctcgtaccggcgccagatctttcaagtgtctgacttatcagcttgttgttaggttatgttcctaacaaggcttttacgggtaacggggtatcagggtccgataccggagagggagcctgagaaacggctaccacatccaaggaaggcagcaggcgcgcaaattacccactcccggcacggggaggtagtgacgaaaaataacgatgcgagagctacaaagtttctcgtaatcggaatgggtacactttaaatcctttaacgaggatctattggagggcaagtctggtgccagcagccgcggtaattccagctccaatagcgtatattaaagttgctgcggttaaaaagctcgtagttggatctgggtagct-ggacggatggtgtg-ccgtaaggta-ttactgtctgtt-cggcaccacaagccggtcatgtcttgcatacgcttcattgagtgtgcttggcggccggaacgtttactttgaaaaaattagagtgctcaaagcaggcgtacggccttgcataatggtgcatggaataatggaataggacctc-gg-ttctattttgttggttttcggaactcgaggtaatgattaataggaacagacgggggcattcgtattgcggcgttagaggtgaaattcttggatcgtcgcaagacgaactactgcgaaagcatttgtcaagaatgtcttcattaatcaagaacgaaagttagaggttcgaaggcgatcagataccgccctagttctaaccataaacgatgccaaccagcgat-ccgtcggtgtttttttgatgactcgacgggcagc-ttccgggaaaccaaagtgcttaggttccgggggaagtatgtactaagcggaggaaaagaaaccaacagggatt-cccatagtaactgcgagtgaaaggggaacagcccagcgctgaatcctactgctggcgacggtggtaggagttgtggcgtgaagaaggcatttaccggtgtggcttgcttacgtaagttctcctgagtgaggctccatcccatggagggtgcaaggcccgtatcgtgagcagttgataccggtgtaaa-ccttcggagagtcgccttgtttgcgagtacaaggtgaagtcggtggtaaactccatcgaaggctaaatatgaccacgagtccgatagcgaacaagtaccgtgagggaaaattgaaaagcactttgaagagagagcgaaacagtgcgtgaaaccgctcagaggcaagcagatggggcctcgaaggcaaagcagcgaattcagctggtagt-ccgtgtggccggtcggcatttgagatcgc-aagactc--tggctggctg--tgtc---ctacgcggctactagtgcacttttgttgt-ttgtacgccaccgccgttgagcgagcgtccgccgggtcggt-gag-tgaagcct-tattcct---ttacgggcgtaggtg-cttactgctgact-tgtgcgcgttcgcgcctcaaccggtcatgt-cagcatgtgccagc-------gt-ttgcgttgggctggtacgctccga-ttggttgttgcgggatgacga--gcttgctcggctcctcaaccgcta--gtggatccgtttctg-gttttcaacgtgggcacattgtagattcggtggcga-----------------------cggcaacagtcggtacctctttgagatttattattcgatccgaattaagtcaaccgggaaatttattaggagacgaacaaatatataatgtaacagtaactagacatgcctttgtaataatttttttttttgttatgccaattctcattggagggtttggaaactgattggttcctcttataattagagcaccagacatggcctttcctcggataaacaatataagattttggctacttccgccttcttttacattaattataacaagaactataagagaacagggtgcaggaacaggatgaactgtgtacccacccttatcacaatactttgcccataggggaccaagagtagacttaactattttttctctccacattgcaggaatctcatcaattttaggggcaattaactttatttctacaattataaacatacgaccgccttctataacaatagaaaatgtccctctatttgtctgatctgttctaatcacagcaatcctattgctactatctttacctgtgctagcaggaggaattactatattactaatagaccgaaactttaatacatcattttttgatccagcaggaggcggngaccct---------------------aactggagccacgcctggttgagggtcagttgaacaa--aatactcgtagcagtgcg-------attgctacggattgtctgctttaa----------------------------cggcaacgtta-gtagattaagtctagt-ccagatgtgctttg----gtag----------ctgatc-aagcga--atgtgctgtgt---cagttggag-catccggct------tcctgagc---cgtgcgccgcagctgcacgt---c-------aggatggcca-accaacattgtcgacgc--aa---gccgtgattagcat------ctgaagcgatgt----------------gatgcgcatctgtgt-----------aaacgtaacgattat-ccggtcgtga--------------------caagttagcgactgcaacgcgctatt------------------------tgttttaccggacatat-tgtacgt-tcattcttttga
    Crenuibiotus_crenulatus_GB108_1            cagtttacacggataactgtggtaattctagagctaatacgtgc-aaccagcttactcccttgtggagtaagcgcagttattagaac-aaaaccaatccggccttcgggtcggt-aaaattggtgactctgaataaccgaagcggagcgcatggtctcgtaccggcgccagatctttcaagtgtctgacttatcagcttgttgttaggttatgttcctaacaaggcttcaacgggtaacggggtatcagggtccgataccggagagggagcctgagaaacggctaccacatccaaggaaggcagcaggcgcgcaaattacccactcccggcacggggaggtagtgacgaaaaataacgatgcgagagct-ctaagctcctcgtaatcggaatgggtacactttaaatcctttaacgaggatctattggagggcaagtctggtgccagcagccgcggtaattccagctccaatagcgtatattaaagttgctgcggttaaaaagctcgtagttggatctgggtagct-ggatagatggtatg-cttaactgcg-ttactgtctgtt-cggcgccacaagccgg-tatgtcttgcatgctcttcactgggtgtgcttggcgaccggaacgtttactttgaaaaaattagagtgctcaaagcaggcgtacggccttgcataatggtgcatggaataatggaataggacctc-gg-ttctattttgttggttttcggaactcgaggtaatgattaataggaacagacgggggcattcgtattgcggcgttagaggtgaaattcttggatcgtcgcaagacgaactactgcgaaagcatt--------------------------------------------------------------------------------------------------------------------------------------------------------------------------------ctaagcggaggaaaagaaaccaacggggattccccatagtaactgcgagtgaaaggggaacagcccagcgccgaatcctgctgctggcaacggtggcaggaactgtggcgtgaagaaagctaatactggtgtggcttgtctacgtaagttctcctgagtgagactccatcccatggagggtgcaaggcccgtatcgtaggcagctgatgccagtgtaaa-ctttcagagagtcgccttgtttgcgagtacaaggtgaagtcggtggtaaactccatcgaaggctaaatatgaccacgagtccgatagcgaacaagtaccgtgagggaaaattgaaaagcactttgaagagagagcgaaacagtgcgtgaaaccgctcagaggcaagcagatggggcctcgaaggcaaagcagcgaattcagctggtggt-ctgtgtggccggtcggtatttgagatcgc-aagactc--tggccggctgtttgt----ctgcacggctgctagtgcactttcgttgt-ttgtacgccaccgccgttgagcgagcgtccgccgggtgtgc-gag-tgaagcct-tgctcct---tcacgggagcaggtg-cttactgcgtgtc-tgtgcgcgttcgcgcctcaaccggtcatgt-cagcgtgtgtcagc-------gt-aagcgttgggtcagtgtgctccga-tcgagtgtcgtgggaatcgga--gcttgctccgctcctcggcgttta--gtggactcgctgctgtgccttcaacgtggacacattgtggattcggtggcgagtagatggctgcctatcta------gcaacagtaggtacttctctaagatttattattcgatctgagttgagtcaaccagggtctctgttaggagacgaacaaatatacaacgtagtggtgactagccatgcttttattatgatttttttttttgttatgcccactctaattggggggtttggaaactgactagtccccctgataattggggcaccagatatagcctttcctcgaataaacaacataagcttttgattacttcccccctcattccttttaattatatcaagaacaataagagaacaaggagcaggtacaggttgaaccgtgtatccccccctatcccaatattttgcacacagggggtcaagagtaaacttaaccattttttccttgcatatagcaggagtctcttctattttaggggctattaattttatctctactattctgaatatgcgatctccctcaataacactagaaaatatgccccttttcgtgtgatctgtattaattacagcaaccctattgttattagccttacctgtgttagccggcggcatcacgatattactaatagatcgcaactttaacacctcttttttcgatccagcgggggggggagaccctattttataccaacatctgtttaactgaagccacgcctggttgagggtcagttgaaata--aacactcgcagcagcgtg-------attgctgcggattgtctggataacgcgct-------------------------cgcgcgtta-gcagatcaagtcgaga-ccagatgtgctcgc----gtagg------a--ctgaaccgcgtgtgaatgccgtgtgt---cagttggaaccgttcggct------tcctgagc---cgtgcgccgcaactgcacgt---c-------aggaatgctg-accaacgttcgactatc--tggcaggtttttcctactg------gggcgatatgcg----------------tgtgagcatctgtgagtgtgctccgtggacctgtcggtttc-tctcgtggggcttg----------------ggcgtgcagagcaacgttgcgccggcttctgatgaa-----gagagagatcggagggttgtacacgt-tgaacatatcattcttttga
    Crenuibiotus_crenulatus_GB108_2            cagtttacacggataactgtggtaattctagagctaatacgtgc-aaccagcttactcccttgtggagtaagcgcagttattagaac-aaaaccaatccggccttcgggtcggt-aaaattggtgactctgaataaccgaagcggagcgcatggtctcgtaccggcgccagatctttcaagtgtctgacttatcagcttgttgttaggttatgttcctaacaaggcttcaacgggtaacggggtatcagggtccgataccggagagggagcctgagaaacggctaccacatccaaggaaggcagcaggcgcgcaaattacccactcccggcacggggaggtagtgacgaaaaataacgatgcgagagct-ctaagctcctcgtaatcggaatgggtacactttaaatcctttaacgaggatctattggagggcaagtctggtgccagcagccgcggtaattccagctccaatagcgtatattaaagttgctgcggttaaaaagctcgtagttggatctgggtagct-ggatagatggtatg-cttaactgcg-ttactgtctgtt-cggcgccacaagccgg-tatgtcttgcatgctcttcactgggtgtgcttggcgaccggaacgtttactttgaaaaaattagagtgctcaaagcaggcgtacggccttgcataatggtgcatggaataatggaataggacctc-gg-ttctattttgttggttttcggaactcgaggtaatgattaataggaacagacgggggcattcgtattgcggcgttagaggtgaaattcttggatcgtcgcaagacgaactactgcgaaagcatt--------------------------------------------------------------------------------------------------------------------------------------------------------------------------------ctaagcggaggaaaagaaaccaacggggattccccatagtaactgcgagtgaaaggggaacagcccagcgccgaatcctgctgctggcaacggtggcaggaactgtggcgtgaagaaagctaatactggtgtggcttgtctacgtaagttctcctgagtgagactccatcccatggagggtgcaaggcccgtatcgtaggcagctgatgccagtgtaaa-ctttcagagagtcgccttgtttgcgagtacaaggtgaagtcggtggtaaactccatcgaaggctaaatatgaccacgagtccgatagcgaacaagtaccgtgagggaaaattgaaaagcactttgaagagagagcgaaacagtgcgtgaaaccgctcagaggcaagcagatggggcctcgaaggcaaagcagcgaattcagctggtggt-ctgtgtggccggtcggtatttgagatcgc-aagactc--tggccggctgtttgt----ctgcacggctgctagtgcactttcgttgt-ttgtacgccaccgccgttgagcgagcgtccgccgggtgtgc-gag-tgaagcct-tgctcct---tcacgggagcaggtg-cttactgcgtgtc-tgtgcgcgttcgcgcctcaaccggtcatgt-cagcgtgtgtcagc-------gt-aagcgttgggtcagtgtgctccga-tcgagtgtcgtgggaatcgga--gcttgctccgctcctcggcgttta--gtggactcgctgctgtgccttcaacgtggacacattgtggattcggtggcgagtagatggctgcctatcta------gcaacagtaggtacttctctaagatttattattcgatctgagttgagtcaaccaggatctctgttaggagacgaacaaatatacaacgtagtggtgactagccatgcttttattatgatttttttttttgttatgcccactctaattggggggtttggaaactgactagtccccctgataattggggcaccagatatagcctttcctcgaataaacaacataagcttttgattacttcctccctcattccttttaattatatcaagaacaataagagaacaaggagcaggtacaggttgaaccgtgtatccccccctatcccaatattttgcacacagggggtcaagagtaaacttaaccattttttccttgcatatagcaggagtctcttctattttaggggctattaattttatctctactattctgaatatgcgatctccctcaataacactagaaaatatgccccttttcgtgtgatctgtattaattacagcaaccctattgttattagccttacctgtgttagccggcggcatcacgatattactaatagatcgcaactttaacacctcttttttcgatccagcgggggggggagaccctattttataccaacatctgtttaactgaagccacgcctggttgagggtcagttgaaata--aacactcgcagcagcgtg-------attgctgcggattgtctggataacgcgct-------------------------cgcgcgtta-gcagatcaagtcgaga-ccagatgtgctcgc----gtagg------a--ctgaaccgcgtgtgaatgccgtgtgt---cagttgggaccgttcggtt------tcctgagc---cgtgcgccgcaactgcacgt---c-------aggaatgctg-accaacgtttgactatc--tggcaggtttttcctactg------gggcggtatgcg----------------tgtgagcatctgtgagtgtgcttcgtggacctgtcggtttc-tctcggggggcttg----------------ggcgtgcagagcaacgttgcgccggcttctgatgaa-----gagagagatcggagggttgtacacgt-tgaacatatcattcttttga
    Crenuibiotus_crenulatus_NO417              --gtttacacggataactgtggtaattctagagctaatacgtgc-aaccagcttactcccttgtggagtaagcgcagttattagaac-aaaaccaatccggccttcgggtcggt-aaaattggtgactctgaataaccgaagcggagcgcatggtctcgtaccggcgccagatctttcaagtgtctgacttatcagcttgttgttaggttatgttcctaacaaggcttcaacgggtaacggggtatcagggtccgataccggagagggagcctgagaaacggctaccacatccaaggaaggcagcaggcgcgcaaattacccactcccggcacggggaggtagtgacgaaaaataacgatgcgagagct-ctaagctcctcgtaatcggaatgggtacactttaaatcctttaacgaggatctattggagggcaagtctggtgccagcagccgcggtaattccagctccaatagcgtatattaaagttgctgcggttaaaaagctcgtagttggatctgggtagct-ggatagatggtatg-cttaactgcg-ttactgtctgtt-cggcgccacaagccgg-tatgtcttgcatgctcttcactgggtgtgcttggcgaccggaacgtttactttgaaaaaattagagtgctcaaagcaggcgtacggccttgcataatggtgcatggaataatggaataggacctc-gg-ttctattttgttggttttcggaactcgaggtaatgattaataggaacagacgggggcattcgtattgcggcgttagaggtgaaattcttggatcgtcgcaagacgaactactgcgaaagcatttgccaagaatgttttcattaatcaagaacgaaagttagaggttcgaaggcgatcagataccgccctagttctaaccataaacgatgccaaccagcgat-ccgtcggtgtttttttgatgactcgacgggcagc-ttccgggaaaccaaagtgcttaggttccgggggaagtatg--------------------------ggggatt-cccatagtaactgcgagtgaaaggggaacagcccagcgccgaatcctgctgctggcaacggtggcaggaactgtggcgtgaagaaagctaatactggtgtggcttgtctacgtaagttctcctgagtgagactccatcccatggagggtgcaaggcccgtatcgtaggcagctgatgccagtgtaaa-ctttcggagagtcgccttgtttgcgagtacaaggtgaagtcggtggtaaactccatcgaaggctaaatatgaccacgagtccgatagcgaacaagtaccgtgagggaaaattgaaaagcactttgaagagagagcgaaacagtgcgtgaaaccgctcagaggcaagcagatggggcctcgaaggcaaagcagcgaattcagctggtggt-ctgtgtggccggtcggtatttgagatcgc-aagactc--tggccgactgtttgt----ctgcacggctgctagtgcattttcgttgt-ttgtacgccaccgccgttgagcgagcgtccgccgggtgtgc-gag-tgaagcct-tgctcct---tcacgggagcaggtg-cttactgcgtgtc-tgtgcgcgttcgcgcctcaaccggtcatgt-cagcgtgtgtcagc-------gt-aagcgttgggtcagtgtgctccga-tcgagtgtcgt-ggaatcgga--gcttgctccgctcctcggcgttta--gtggactcgctgctgtgccttcaacgtggacacattgtgga-tcggtggcga-----------------------ctgccactgttggcacttctttaagaatgcttattcgactagaactaagacagcctgggaacctttttaacgatgaacaaatttataatgtaaacgtaacaagacacgcttttatcataattttctttttcgttatgcctattttaattggtggttttgggaactgattagtacctctaatattgagagctccagatatagcattcccgcgaataaataatttaagattctgacttcttcccccttcaattattttaattttgataagaaatatcgtcgaacaaggggctggaacaggttgaacagtatacccccctttatctaacttcttcgcacatagaggccctagtgtagatataactattttttccttacatattgctggagcatcctctatcctgggagctattaattttattaccacagtattaaatatacggaatacatcaattactatagatgttgtacccttattcgtgtgatcagtacttttaactgctattctgctacttttatccctacctgttttagcgggggctattactatattgttattggatcgaaattttaatacttccttttttgatccagcaggaggaggagaccctatcttatatcaacacctatttaactgaagccacgcctggttgagggtcagttgaaata--aacactcgcagcagcgtg-------attgctgcggattgtctggataacgcgct-------------------------cgcgcgtta-gcagatcaagtcgaga-ccagatgtgctcgc----gtagg------a--ctgaaccgcgtgtgaatgccgtgtgt---cagttgggaccgttcggtt------tcctgagc---cgtgcgccgcaactgcacgt---c-------aggaatgctg-accaacgtttgactatc--tggcaggtttttcctactg------gggcggtatgcg----------------tgtgagcatctgtgagtgtgcttcgtggacctgtcggtttc-tctcggggggcttg----------------ggcgtgcagagcaacgttgcgctggcttctgattaa-----gagagagatggcggggttgtacacgt-tgaacatatcattcttttga
    Adorybiotus_sp_JP008_1                     ---ttttaccggataactgtggt-attctagagctaatacgtgc-aacccgctcacttccttgtggagcgagcgcagttattagaac-aaaaccaatccggctctcgggtcggt-aaaattggtgactctgaataaccgaagcggagcgcatggtctcgtaccggcgccagatctttcaagtgtctgacttatcagcttgttgttaggttatgttcctaacaaggcttttacgggtaacggggtatcagggtccgataccggagagggagcctgagaaacggctaccacatccaaggaaggcagcaggcgcgcaaattacccactcccggcacggggaggtagtgacgaaaaataacgatgcgagagct-ctaagctcctcgtaatcggaatgggtacactttaaatcctttaacgaggatctattggagggcaagtcttgtgccagcagccgcggtaattccagctccaatagcgtatattaaagttgctgcggttaaaaagctcgtagttggatctgggtagct-ggatagatggtatg-ctttactgtg-ttactgtctgtt-tggcgccacaagccggccatgtcttgcatgctcttcactgggtgtgcttggcgaccggaacgtttactttgaaaaaattagagtgctcaaagcaggcgtacggccttgcataatggtgcatggaataatggaacaggacctc-gg-ttctattttgttggttttcggaactcgaggtaatgattaagaggaacagacgggggcattcgtattgcggcgttagaggtgaaattcttggatcgtcgcaagacgaactactgcgaaagcatttgccaagaatgttttcattaatcaagaacgaaagttagaggttcgaaggcgatcagataccgccctagttctaaccataaacgatgccaaccagcgat-ccgtcggtgtttttttgatgactcgacgggcagc-ttccgggaaaccaaagtgcttaggttccgggggaagtatgtactaagcggaggaaaagaaaccaacggggatt-cccatagtaactgcgagtgaaaggggaacagcccagcgccgaatcatgttgctggcaacggtgacaggaactgtggcgtgaagaaggccaatactggtgtggcttgcctacgtaagttctcctgagtgagactccatcccacggagggtgcaaggcccgtatcgtgggcagctgatgccagtgtaaa-ccttcggagagtcgccttgtttgcgagtacaaggtgaagtcggtggtaaactccatcgaaggctaaatatgaccacgagtccgatagcgaacaagtaccgtgagggaaaattgaaaagcactttgaagagagagcgaaacagtgcgtgaaaccgctcagaggcaagcagatggggcctcgaaggcaaagcagcgaattcagctggtggt-ccgtatggccggtcagtatttgagatcgc-aagactc--tggctggctg--tgt----ctgtgcggctactagtgcactttcgttgc-ttgtacgccaccgccgttgagcgagcgtccgccgagtctgt-aag-tgaagcct-tactcct---tcacgggagtaggtg-cttactgctaact-tgtgcgcgttcgcgcctcaaccggtcatgt-cagcgtgtgccagc-------tt-tagcgttgggtcagtgtgctccga-ttggatgtcgttggaaaacga--gcttgctcggctcctcgacgttcg--gtggactcgctgctg-actttcaacgtcggcacattgtagattcggtggcgagtagatggctgcctatctaaacc---------------------------------------------taagactacccggayccatactgggagatgaacaaatatacaatgttattgttaccagacatgcattcgttataattttcttctttgttataccaattctaattgggggtttcggaaactgattagtaccactaataattggagccccagacatagctttcccacgaataaacaatataagtttttggcttctaccaccttcttttatacttataattagaagaactataagagaacaaggagcaggaactgggtgaacggtttacccccctctctcacaatattttgcacacagaggaccaagagtagacctaactattttttcccttcatattgcaggagtttcctcaattttgggcgccattaactttctgtcaacaatcattaatatacgatctccagctataagcatagaaaatatgcccttactagtgtgatctgtctttattacagcaacactgctactgctagctctaccagtactagcaggaggaattaccatgcttctaatagaccgaaattttaacacatcattttttgacccggccggagggggagaccctattctatatcaacacttatttaactgaagccacgcctggttgagggtcagttgaacca--aatactcgtagcagcgtg-------attgctacggattgtctggataacgttcctt-----------------------ggagcgtta-gcagatcaagtataga-ccagatgtgctctt----gtag----------ctgaaccgagcgt--atgctatgtgt---cagttggag-catccggcc------tcctgtgc---cgtgcgccgtagctgcacgt---c-------aggagtgcta-accgactgtgcacaatg--------gcaggttcatcta------cggagctttgcg----------------tgtgagcatctgtgt-----------tgacgtgtttgcagt-gttcggaggc-------------------agctgtgtgcggcaaagcaacgcccgtgct------------------acgctaacttttgagcatgcaggtacat-tcattcttttga
    Adorybiotus_sp_JP008_2                     ---ttttaccggataactgtggt-attctagagctaatacgtgc-aacccgctcacttccttgtggagcgagcgcagttattagaac-aaaaccaatccggctctcgggtcggt-aaaattggtgactctgaataaccgaagcggagcgcatggtctcgtaccggcgccagatctttcaagtgtctgacttatcagcttgttgttaggttatgttcctaacaaggcttttacgggtaacggggtatcagggtccgataccggagagggagcctgagaaacggctaccacatccaaggaaggcagcaggcgcgcaaattacccactcccggcacggggaggtagtgacgaaaaataacgatgcgagagct-ctaagctcctcgtaatcggaatgggtacactttaaatcctttaacgaggatctattggagggcaagtcttgtgccagcagccgcggtaattccagctccaatagcgtatattaaagttgctgcggttaaaaagctcgtagttggatctgggtagct-ggatagatggtatg-ctttactgtg-ttactgtctgtt-tggcgccacaagccggccatgtcttgcatgctcttcactgggtgtgcttggcgaccggaacgtttactttgaaaaaattagagtgctcaaagcaggcgtacggccttgcataatggtgcatggaataatggaacaggacctc-gg-ttctattttgttggttttcggaactcgaggtaatgattaagaggaacagacgggggcattcgtattgcggcgttagaggtgaaattcttggatcgtcgcaagacgaactactgcgaaagcatttgccaagaatgttttcattaatcaagaacgaaagttagaggttcgaaggcgatcagataccgccctagttctaaccataaacgatgccaaccagcgat-ccgtcggtgtttttttgatgactcgacgggcagc-ttccgggaaaccaaagtgcttaggttccgggggaagtatgtactaagcggaggaaaagaaaccaacggggatt-cccatagtaactgcgagtgaaaggggaacagcccagcgccgaatcatgttgctggcaacggtgacaggaactgtggcgtgaagaaggccaatactggtgtggcttgcctacgtaagttctcctgagtgagactccatcccacggagggtgcaaggcccgtatcgtgggcagctgatgccagtgtaaa-ccttcggagagtcgccttgtttgcgagtacaaggtgaagtcggtggtaaactccatcgaaggctaaatatgaccacgagtccgatagcgaacaagtaccgtgagggaaaattgaaaagcactttgaagagagagcgaaacagtgcgtgaaaccgctcagaggcaagcagatggggcctcgaaggcaaagcagcgaattcagctggtggt-ccgtatggccggtcagtatttgagatcgc-aagactc--tggctggctg--tgt----ctgtgcggctactagtgcactttcgttgc-ttgtacgccaccgccgttgagcgagcgtccgccgagtctgt-aag-tgaagcct-tactcct---tcacgggagtaggtg-cttactgctaact-tgtgcgcgttcgcgcctcaaccggtcatgt-cagcgtgtgccagc-------tt-tagcgttgggtcagtgtgctccga-ttggatgtcgttggaaaacga--gcttgctcggctcctcgacgttcg--gtggactcgctgctg-actttcaacgtcggcacattgtagattcggtggcgagtagatggctgcctatctaaacc---------------------------------------------taagactacccggayccatactgggagatgaacaaatatacaatgttattgttaccagacatgcattcgttataattttcttctttgttataccaattctaattgggggtttcggaaactgattagtaccactaataattggagccccagacatagctttcccacgaataaacaatataagtttttggcttctaccaccttcttttatacttataattagaagaactataagagaacaaggagcaggaactgggtgaacggtttacccccctctctcacaatattttgcacacagaggaccaagagtagacctaactattttttcccttcatattgcaggagtttcctcaattttgggcgccattaactttctgtcaacaatcattaatatacgatctccagctataagcatagaaaatatgcccttactagtgtgatctgtctttattacagcaacactgctactgctagctctaccagtactagcaggaggaattaccatgcttctaatagaccgaaattttaacacatcattttttgacccggccggagggggagaccctattctatatcaacacttatttaactgaagccacgcctggttgagggtcagttgaacca--aatactcgtagcagcgtg-------attgctacggattgtctggataacgttcctt-----------------------ggagcgtta-gcagatcaagtataga-ccagatgtgctctt----gtag----------ctgaaccgagcgt--atgctatgtgt---cagttggag-catccggcc------tcctgtgc---cgtgcgccgtagctgcacgt---c-------aggagtgcta-accgactgtgcacactg--------gcaggttcatcta------cggagctttgcg----------------tgtgagcatctgtgt-----------tgacgtgtttgcagt-gttcggaggc-------------------agctgtgtgcggcaaagcaacgcccgtgct------------------aggctaacttttgagcatgcaggtacat-tcattcttttga
    Dactylobiotus_parthenogeneticus_FR149      cagtttacacggataactgtggtaattctagagctaatacgtgc-aatcagcttgctctctcg-ggagcaagcgcagttattagaataaaaaccaatccggcccttgggtcggt-acaattggtgactctgaataaccgaagcggagcgcatggtctcgtaccggcgccagatctttcaagtgtctgacttatcagcttgttgttaggttatgttcctaacaaggcttcaacgggtaacggggtatcagggtccgataccggagagggagcctgagaaacggctaccacatccaaggaaggcagcaggcgcgcaaattacccactcccggcacggggaggtagtgacgaaaaataacgatgcgagagct-ctaagctcctcgtaatcggaatgggtacactttaaatcctttaacgaggatctattggagggcaagtctggtgccagcagccgcggtaattccagctccaatagcgtatattaaagttgctgcggttaaaaagctcgtagttggatctgggtagct-ggatggatggtgtg-ccttgcggta-ttactgtctgtt-cggcaccacaagccggccatgtcttgtatgcccttcactgggtgtacttggcgaccggaacgtttactttgaaaaaattagagtgctcaaagcaggcgtacggccttgcataatggtgcatggaataatggaataggatctc-ggattcttttttgttggttttcggaactcgaggtaatgattaataggaacagacgggggcattcgtattgcggcgttagaggtgaaattcttggatcgtcgcaagacgaactactgcgaaagcatt------------------------------------------------------------------------------------------------------------------------------------------------------------------------------tactaagcggaggaaaagaaaccaacggggatt-cccatagtaactgcgagtgaaaggggaacagcccagcgccgaatcctgttgctggcaacggtgacaggaactgtggcgtgaagaaggtctttactggtgtggcttgctcgcgtaagttctcctgagtgaggctccatcccatggagggtgcaaggcccgtatcgtgagcagctgatgccagtgtaaa-ccttcggagagtcgccttgtttgcgagtacaaggtgaagtcggtggtaaactccatcgaaggctaaatatgaccacgagtccgatagcgaacaagtaccgtgagggaaaattgaaaagcactttgaagagagagcgaaacagtgcgtgaaaccgctcagaggcaagcagatggggcctcgaaggcaaagcagcgaattcagttggtagt-ccgtgtggccggttggcatttgagatcgc-aagactc--tggctggctg--tgt----ccgtgcggctatcaatgcactttcgttgt-ttgtacgccaccgccgttgagcgagcgtccgccgggtcggc-gtg-tgaagcct-tattcct---ttcggggcgtaggtg-cttactgcagact-tgtgcgcgttcgcgcctcaaccggtcatgt-cagcatgtgccagc-------gt-tagcgttggattggtatgctccga-ttaagtatc-tgggatgacga--gcttgctcggcttcttgatgcttg--gtggactcgttgcta-attttcaacgtcggtacattgtagattcggtggcgagtagacggct-------------cagccacagttggaacatccctaagctttattattcgatcagaattaagccaaccaggctcaattctaaacgatgaccaaatatacaacgtaattgtaacaagacatgcttttatcataattttcttctttgtaatacctattttaattggagggtttggaaactgattagtccccctaatgattggagccccagacatagcgttcccacgaataaacaacttaagattctgattactaccgccatccttcttactaatcacaagaggcaccataagagaacaaggggcaggcacaggatgaacagtgtatccaccactctctcaatattttgcccacagaggaccaagagtagacctaaccatcttctctttacacattgcaggaatctcctctatcttaggagcaattaactttatctccacaattatcaatatacgatctccagccataagaatagaaaacatacccttatttgtatgatcagtgctaatcacagcaatcctactattactagcattaccagtacttgcaggtggaattacaatactgctactagaccgtaacttcaatacctcattctttgatcctgcggggggaggtgacccaattttataccaacacttattcaaccgaagccacgcctggttgagggtcagttgaacta--aacactcgtagcagtatg-------attgttacggattgtctggataacggctcttt----------------------gagacgtta-gcagatcaagtcaagc-ccagatgtgcttga----atag----------ctggccgttgt----aaaagctgcgt---cagttggag-catccggct------tcctgagc---cgtgcaccgtagctgcatga---c-------aggaatgcta-accaacgtgtacgtggc----------aaggcaagcta------tttgagtgtag-----------------cgtgagcatctgtgg-----------taacgtaccgtgcca----------------------------attggagcagcaagaccaaatgcgatgggtt-------------------atgctgcgacgagtcggtcg-gttacat-tcattcttttga
    Dactylobiotus_parthenogeneticus_GB003      cagtttacacggataactgtggtaattctagagctaatacgtgc-aatcagcttgctctctcg-ggagcaagcgcagttattagaataaaaaccaatccggcccttgggtcggt-acaattggtgactctgaataaccgaagcggagcgcatggtctcgtaccggcgccagatctttcaagtgtctgacttatcagcttgttgttaggttatgttcctaacaaggcttcaacgggtaacggggtatcagggtccgataccggagagggagcctgagaaacggctaccacatccaaggaaggcagcaggcgcgcaaattacccactcccggcacggggaggtagtgacgaaaaataacgatgcgagagct-ctaagctcctcgtaatcggaatgggtacactttaaatcctttaacgaggatctattggagggcaagtctggtgccagcagccgcggtaattccagctccaatagcgtatattaaagttgctgcggttaaaaagctcgtagttggatctgggtagct-ggatggatggtgtg-ccttgcggta-ttactgtctgtt-cggcaccacaagccggccatgtcttgtatgcccttcactgggtgtacttggcgaccggaacgtttactttgaaaaaattagagtgctcaaagcaggcgtacggccttgcataatggtgcatggaataatggaataggatctc-ggattcttttttgttggttttcggaactcgaggtaatgattaataggaacagacgggggcattcgtattgcggcgttagaggtgaaattcttggatcgtcgcaagacgaactactgcgaaagcatttgccaagaatgttttcattaatcaagaacgaaagttagaggttcgaaggcgatcagataccgccctagttctaaccataaacgatgccaaccagcgat-ccgtcggtgtttttatcatgactcgacgggcagc-ttccgggaaaccaaagtgcttaggttccgggggaagtatgtactaagcggaggaaaagaaaccaacggggatt-cccatagtaactgcgagtgaaaggggaacagcccagcgccgaatcctgttgctggcaacggtgacaggaactgtggcgtgaagaaggtctttactggtgtggcttgctcgcgtaagttctcctgagtgaggctccatcccatggagggtgcaaggcccgtatcgtgagcagctgatgccagtgtaaa-ccttcggagagtcgccttgtttgcgagtacaaggtgaagtcggtggtaaactccatcgaaggctaaatatgaccacgagtccgatagcgaacaagtaccgtgagggaaaattgaaaagcactttgaagagagagcgaaacagtgcgtgaaaccgctcagaggcaagcagatggggcctcgaaggcaaagcagcgaattcagttggtagt-ccgtgtggccggtcggcatttgagatcgc-aagactc--tggctggctg--tgt----ccgtgcggctatcaatgcactttcgttgt-ttgtacgccaccgccgttgagcgagcgtccgccgggtcggc-gtg-tgaagcct-tattcct---ttcggggcgtaggtg-cttactgcagact-tgtgcgcgttcgcgcctcaaccggtcatgt-cagcatgtgccagc-------gt-tagcgttggattggtatgctccga-ttaagtatc-tgggatgacga--gcttgctcggcttcttgatgcttg--gtggactcgttgcta-attttcaacgtcggtacattgtagattcggtggcgagtagacggctgcccatctaaccccagccacagttggaacatccctaagctttattattcgatcagaattaagccaaccaggctcaattctaaacgatgaccaaatatacaacgtaattgtaacaagacatgcttttatcataattttcttctttgtaatacctattttaattggggggtttggaaactgattagtccccctaatgattggagccccagacatagcgttcccacgaataaacaacttaagattctgattactaccgccatccttcttactaatcacaagaggtaccataagagaacagggggcaggtacaggatgaacagtgtatccaccactctctcaatattttgcccatagaggaccaagagtagacctaaccatcttctctttacacattgcaggaatctcctctatcttaggagcaattaactttatctccacaattatcaatatacgatctccagccataagaatagaaaacatacccttatttgtatgatcagtgctaatcacagcaatcctactattactagcattaccagtacttgcaggtggaattacaatactactactagaccgtaacttcaatacctcattctttgaccctgcgggggggggtgacccaattttataccaacacttattcaaccgaagccacgcctggttgagggtcagttgaacta--aacactcgtagcagtatg-------attgttacggattgtctggataacggctcttt----------------------gagacgtta-gcagatcaagtcaagc-ccagatgtgcttga----atag----------ctggccgttgt----aaaagctgcgt---cagttggag-catccggct------tcctgagc---cgtgcaccgtagctgcatga---c-------aggaatgcta-accaacgtgtacgtggc----------aaggcaagcta------tttgagtgtgg-----------------cgtgagcatctgtgg-----------taacgtaccgtgcca----------------------------attggagcagcaagaccaaatgcgatgggtt-------------------atgctgcgacgagtcggtcg-gttacat-tcattcttttga
    Dactylobiotus_selenicus                    ----------------ctgtggtaattctagagctaatacgtgc-aatcagcttgctctctcg-ggagcaagcgcagttattagaataaaaaccaatccggcccttgggtcggt-acaattggtgactctgaataaccgaagcggagcgcatggtctcgtaccggcgccagatctttcaagtgtctgacttatcagcttgttgttaggttatgttcctaacaaggcttcaacgggtaacggggtatcagggtccgataccggagagggagcctgagaaacggctaccacatccaaggaaggcagcaggcgcgcaaattacccactcccggcacggggaggtagtgacgaaaaataacgatgcgagagct-ctaagctcctcgtaatcggaatgggtacactttaaatcctttaacgaggatctattggagggcaagtctggtgccagcagccgcggtaattccagctccaatagcgtatattaaagttgctgcggttaaaaagctcgtagttggatctgggtagct-ggatggatggtgtg-ccttgcggta-ttactgtctgtt-cggcaccacaagccggccatgtcttgtatgcccttcactgggtgtacttggcgaccggaacgtttactttgaaaaaattagagtgctcaaagcaggcgtacggccttgcataatggtgcatggaataatggaataggatctc-ggattcttttttgttggttttcggaactcgaggtaatgattaataggaacagacgggggcattcgtattgcggcgttagaggtgaaattcttggatcgtcgcaagacgaactactgcgaaa---------------------------------------------------------------------------------------------------------------------------------------------------------------------------------------------------------------------------atagtactgcgagtgaaggggacagcccagcgccgaatcctgttgctggcaacggtgacaggaactgtggcgtgaagaaggtctttactggtgtggcttgctcgcgtaagttctcctgagtgaggctccatcccatggagggtgcaaggcccgtatcgtgagcagctgatgccagtgtaaa-ccttcggagagtcgccttgtttgcgagtacaaggtgaagtcggtggtaaactccatcgaaggctaaatatgaccacgagtccgatagcgaacaagtaccgtgagggaaaattgaaaagcactttgaagagagagcgaaacagtgcgtgaaaccgctcagaggcaagcagatggggcctcgaaggcaaagcagcgaattcagttggtagt-ccgtgtggccggtcggcatttgagatcgc-aagactc--tggctggctg--tgt----ccgtgcggctatcaatgcactttcgttgt-ttgtacgccaccgccgttgagcgagcgtccgccgggtcggc-gtg-tgaagcct-tattcct---ttcggggcgtaggtg-cttactgcagact-tgtgcgcgttcgcgcctcaaccggtcatgt-cagcatgtgccagc-------gt-tagcgttggattggtatgctccga-ttaagtatc-tgggatgacga--gcttgctcggcttcttgatgcttg--gtggactcgttgcta-a-----------------------------------------------------------------------aacctcccttagctttattatccgatctgaactcagacaacctggatcaattcttaacgatgaccaaatatataacgtaattgttactagacatgctttcattataattttcttttttgtaatacctatccttattggggggtttggaaattgattagtaccattaataatcggagcaccagatatagcattcccccgaataaataatttgagattctgacttctgcccccctcttttttactaattacaagaggcaccatgagtgaacagggagcagggactggatgaacagtatacccccctctttcccaatacttcgcccatagtggaccaagagttgatttaacaattttttccttgcatattgctggagtctcatccattcttggagcaatcaacttcatctctactatcattaatatgcgctctccagccataactatagaaaatataccattatttgtttgatcagtatttattacagccattttacttttactagcccttccagttcttgcggggggaatcacc-------------------------------------------------------------------------------------------------------tgagggtcagttgaacta--aacactcgtagcagtatg-------attgttacggattgtctggataacggctcttt--------------------gtgagacgtta-gcagatcaagtcaagc-ccagatgtgcttga----atag----------ctgaccgttgt----aaaagctgcgt---cagttggag-catccggct------tcctgagc---cgtgcaccgtagctgcatga---c-------aggaatgcta-accaacgtgtatgtggc----------aagg-ntgcta------tttgagtctag-----------------cgngagcatctgtgg----------ttaacgcaccgngcca----------------------------nttggagcagcaagaccaaatgcgatgggta-------------------atgctgcgacaagtcggtcg-attacat-tcattcttttga
    Murrayon_cf_pullari_IT                     -----tacacggataactgtggtaattctagagctaatacgtgcaaatcggcttgctctctcg-ggagcaagcgcagttattagattaaaaaccaatccggccttcgggtcggt-ataattggtgactctgaataaccgaagcggagcgcatggtctcgtaccggcgccagatctttcaagtgtctgacttatcagcttgttgttaggttatgttcctaacaaggcttttacgggtaacggggtatcagggtccgataccggagagggagcctgagaaacggctaccacatccaaggaaggcagcaggcgcgcaaattacccactcccggcacggggaggtagtgacraaaaataacgatgcgagagct-ctaagctcctcgtaatcggaatgggtacactttaaatcctttaacgaggatctattggagggcaagtctggtgccagcagccgcggtaattccagctccaatagcgtatattaaagttgctgcggwtaaaaagctcgtagttggatctgggtagct-ggatggatggtgtg-ccttgcggta-ttactgtctgtt-cggcaccacaagccggccatgtcttgtatgcccttcactgggtgtacttggcgaccggaacgtttactttgaaaaaattagagtgctcaaagcaggcgtacggccttgcataatggtgcatggaataatggaataggatctc-ggattcttttttgttggttttcggaactcgaggtaatgattaataggaacagacgggggcattcgtattgcggcgttagaggtgaaattcttggatcgtcgcaagacgaact-----------------------------------------------------------------------------------------------------------------------------------------------------------------------------------------------------------------------------------------------------------agcccagcgccgaatcctgttgctggcaacggtgacaggaactgtggcgtgaagaaggtctttactggtgtggcttgcttgcgtaagttctcctgagtgaggctccatcccatggagggtgcaaggcccgtatcgtgagcagctgatgccagtgtaaa-ccttcagagagtcgccttgtttgcgagtacaaggtgaagtcggtggtaaactccatcgaaggctaaatatgaccacgagtccgatagcgaacaagtaccgtgagggaaaattgaaaagcactttgaagagagagcgaaacagtgcgtgaaaccgctcagaggcaagcagatggggcctcgaaggcaaagcagcgaattcagttggtagt-ccgtgtggccggtcggcatttgagatcgc-aagactc--tggctggctg--tgt----ctgcatggctatcaatgcactttcgttgt-ttgtacgccaccgccgttgagcgagcgtccgcctggtcggc-gtg-tgaagcct-tactcct---ttcggggcgtaggtg-cttactgctgact-tgtgcgcgttcgcgcctcaaccggtcatgt-cagcatgtgccagct------tt-ttgcgttggattagtgtgctccga-ttgattatc-agggatgacga--gcttgctcggcttcttgatgattg--gtggactcgttgctg-attttcaacgtcggtaca-----------------------------------------ctgctactgtaggaacatcattaagatttatcattcgctcagaactaagtcaacccggctcaatattaaatgacgaacaaatatataatgttattgtgacaagccatgcttttatcataatttttttctttgtaatacctattttaattggaggattcggaaactgattaattccattaataattggagccccagacatggctttccctcgaataaataacttaagattttgattactccctccctcttttattttaatcacaagaggaactatatctgaacaaggagcaggaacaggatgaacagtatacccccccttgtctcaatactttgcccacagtgggcctagagtagacttaactattttttctttacatattgctggagtgtcttcaattctaggagcagtaaactttatttctacaattatcaatatacgagcaccttcaataagtctagaaaacatgcctttattagtatgatcagtattaattacagcaattttactattactagcattgccagtgttagcaggaggaattacaatacttctactagatcgtaattttaatacttcattctttgatcctgctg-------------------------------------ccgaagccacgcctggttgagggtcagttgaacta--aacactcgtagcagcgtg-------attgttacggattgtctggataacggctctcgctttttga----------gcgcgagccgcta-gcagatcaagtctagt-ccagatgtgcttga----gtgg----------ctgaccgttgc----gaatactgcgt---cagttggag-catccggct------tcctgagc---cgtgcaccgtagctgcatga---caca----aggaatgntg-agcancgcgnacgtggn---------taggttgtgctat-----ttaaagcgtgg-----------------tttgagcatctgtgg-----------aaatgtgtngcgcgc-------------------------accnntcggggaacaaagccaggtgcgatgggccttgtttg------------tgggntgtgtgaattgatna-tacacac-tctttctcttga
    Murrayon_dianae                            cagtttacacggataactgtggtaattctagagctaatacgtgc-aaccagcttgctctttcg-ggagcaagcgcagttattagatc-aaaaccaatccggccttcgggtcggt-taaattggtgactctgaataaccgaagcggagcgcatagtctcgtactggcgccagatctttcaagtgtctgacttatcagcttgttgttaggttatgttcctaacaaggctcttacgggtaacgggggattagggttcgatcccggagagagagcctgagaaacggctatcatatctaaggaaagcagcaggcgcgtaaattatccaatcccagatcggggaggtagtgacgaaaaataacgatgcgagagct-ctaagctcctcgtaatcggaatgggtacactttaaatcctttaacgaggatcaattggagggcaagtctggtgccagcagccgcggtaattccagctccaatagcgtatattaaagttgctgcggttaaaaagcccgtagctgaatctgggcagtt-ggacggatggtatg-ccttgcggta-ttactgtctgtt-cggcgccacaagccggccatgtcttgtatgctcttcattgcgtgtacttggcgaccggaacgtttactttgaaaaaattagagtgctcaaagcaggcgtacggccttgcataatggtgcatggaataatgaaataagactcc-gg-ttctattttgttggttttcggaactcgaagtaatgattaataggaacagacgggggcattcgtattgcggcgttagaggtgaaattcttggatcgtcgcaagacgaactactgcgaaggcatttgccaagaatgttttcattagtcaaggacgacagttagaggttcgaaggcgatcagataccgccctagttctaaccataaacgatgccaactagcgat-ccgtcggtgtttttatcatgactcgacgggcagc-ttccgggaaaccaaagtttttaggttccgggggaagtatatactaagcggaggaaaagaaaccaacggggatt-cccatagtaactgcgagtgaaaggggaacagcccagcgccgaatcctgctgctggcaacggtggcaggaactgtggcgtgaagaaagtctttactgacatggcttgcctgcgtaagttctcctgagtgaggctccatcccacggagggtgcaaggcccgtatcgcgagcagccgatggcagtgtaaa-ctttcagagagtcgccttgtttgcgagtacaaggtgaagtcggaggtaaatttcttcgaaggctaaatatgaccacgagaccgatagcgaacaagtaccgtgagggaaaattgaaaagcactttgaagagagagcgaaacagtgcgtgaaaccgctcagaggcaagcagatggggcctcgaaggcaaagcagcgaattcagttggctgt-ccgtgtggctggttggcatttgagatcgc-aagactc--tggctggctg--cgt----ctgcatggctaccaatgcactttcgttgt-ttgtacgccaccgccgttgagcgagcgtccgccgggttggc-gtg-tgaagcct-tatgcct---ttcggggtgtaggtg-cttactgcctttc-tgtgcgcgttcgcacctcaaccggtcatgt-cagcatgtgccagc-------tt-tagcgttggactggtgtgctccga-ttaggtgtc-cgggatgacga--gcttgctcggcttttggatacctg--gtggactcgctgcta-gttttcaacgtcggtacattgtagattcggtggcgagtagacggctgcccatctaacccctgccacaattggaacctctttaagatttattatccgatcagaattaagtcaacctggttcactattaaatgacgaacaaatatataatgtaattgtaactagccatgcttttattataatttttttctttgtaatacctattttaattgggggatttggaaattgattagttcctttaatattaggagcaccagacatagcctttccccgaataaataatctaagattttgactgctacccccttcttttttacttattataaccagaacaataagagaacaaggagcaggaacaggctgaacagtctatcctcctttatctcaatattttgctcacagaggaccaagagtagacctaactattttttcattacatttagcaggagtatcttcaatcttaggagctattaattttatctcaacaattattaatatacgagctccccacattatattagaaaatatacctttatttgtatgatctgttttaattactgctgtattacttctattagctttacctgtactagcaggaggaatcacaatacttctactagatcgaaactttaatacatcttttttcgatcctgccggaggaggagaccctattttataccaacatttattt------------------------------------------------------------------------------------------------------------------------------------------------------------------------------------------------------------------------------------------------------------------------------------------------------------------------------------------------------------------------------------------------------------------------------------------------------------------------------------------------------------------------------------
    Adorybiotus_granulatus_1                   cagtttacacggataactgtggtaattctagagctaatacgtgc-aaccagcttacttccttgtggagcgagcgcagttattagaac-aaaaccaatccggctctcgggtcggt-aaaattggtgactctgaataaccgaagcggagcgcatggtctcgtaccggcgccagatctttcaagtgtctgacttatcagcttgttgttaggttatgttcctaacaaggcttcaacgggtaacggggtatcagggtccgataccggagagggagcctgagaaacggctaccacatccaaggaaggcagcaggcgcgcaaattacccactcccggcacggggaggtagtgacgaaaaataacgatgcgagagct-ctaagctcctcgtaatcggaatgggtacactttaaatcctttaacgaggatctattggagggcaagtctggtgccagcagccgcggtaattccagctccaatagcgtatattaaagttgctgcggttaaaaagctcgtagttggatctgggtagct-ggatagatggtatg-cttaactgtg-ttactgtctgtt-tggcgccacaagccggccatgtcttgcatgctcttcactgggtgtgcttggcgaccggaacgtttactttgaaaaaattagagtgctcaaagcaggcgtacggccttgcataatggtgcatggaataatggaataggacctc-gg-ttctattttgttggttttcggaactcgaggtaatgattaataggaacagacgggggcatt-----------------------------------------------------------------------------------------------------------------------------------------------------------------------------------------------------------------------------------------------------------------------------------------------------------------------------------------------------------------------------------------------------------------------------------------------------------------------------------------------------------------------------------------------------------------------------------------------------------------------------------------------------------------------------------------------------------------------------------------------------------------------------------------------------------------------------------------------------------------------------------------------------------------------------------------------------------------------------------------------------------------------------------------------------------------------------------------------------------------------------------------------------------------------------------------------------------------------------------------------------------------------------------------------------------------------------------------------------------------------------------------------------------------------------------------------------------------------------------------------------------------------------------------------------------------------------------------------------------------------------------------------------------------------------------------------------------------------------------------------------------------------------------------------------------------------------------------------------------------------------------------------------------------------------------------------------------------------------------------------------------------------------------------------------------------------------------------------------------------------------------------------------------------------------------------------------------------------------------------------------------------------------------------
    Adorybiotus_granulatus_2                   cagtttacacggataactgtggtaattctagagctaatacgtgc-aaccagcttacttccttgtggagcgagcgcagttattagaac-aaaaccaatccggctctcgggtcggt-aaaattggtgactctgaataaccgaagcggagcgcatggtctcgtaccggcgccagatctttcaagtgtctgacttatcagcttgttgttaggttatgttcctaacaaggcttcaacgggtaacggggtatcagggtccgataccggagagggagcctgagaaacggctaccacatccaaggaaggcagcaggcgcgcaaattacccactcccggcacggggaggtagtgacgaaaaataacgatgcgagagct-ctaagctcctcgtaatcggaatgggtacactttaaatcctttaacgaggatctattggagggcaagtctggtgccagcagccgcggtaattccagctccaatagcgtatattaaagttgctgcggttaaaaagctcgtagttggatctgggtagct-ggatagatggtatg-cttaactgtg-ttactgtctgtt-tggcgccacaagccggccatgtcttgcatgctcttcactgggtgtgcttggcgaccggaacgtttactttgaaaaaattagagtgctcaaagcaggcgtacggccttgcataatggtgcatggaataatggaataggacctc-gg-ttctattttgttggttttcggaactcgaggtaatgattaataggaacagacgggggcatt-----------------------------------------------------------------------------------------------------------------------------------------------------------------------------------------------------------------------------------------------------------------------------------------------------------------------------------------------------------------------------------------------------------------------------------------------------------------------------------------------------------------------------------------------------------------------------------------------------------------------------------------------------------------------------------------------------------------------------------------------------------------------------------------------------------------------------------------------------------------------------------------------------------------------------------------------------------------------------------------------------------------------------------------------------------------------------------------------------------------------------------------------------------------------------------------------------------------------------------------------------------------------------------------------------------------------------------------------------------------------------------------------------------------------------------------------------------------------------------------------------------------------------------------------------------------------------------------------------------------------------------------------------------------------------------------------------------------------------------------------------------------------------------------------------------------------------------------------------------------------------------------------------------------------------------------------------------------------------------------------------------------------------------------------------------------------------------------------------------------------------------------------------------------------------------------------------------------------------------------------------------------------------------------
    Richtersius_coronifer_NO385                cagtttacacggataactgtggtaattctagagctaatacgtgc-aatcagctcgcttccttgtgaagcgagcgcagttattagaac-aagaccaatccggccttcgggtcggt-acaattggtgactctgaataaccgaagcggagcgcatggtctcgtaccggcgccagatctttcaagtgtctgacttatcagcttgttgttaggttatgttcctaacaaggcgtttacgggtaacggggtatcagggtccgataccggagagggagcctgagaaacggctaccacatctaaggaaggcagcaggcgcgcaaattacccactcccggcacggggaggtagtgacgaaaaataacgatgcgagagctataaagtttctcgtaatcggaatgggtacactttaaatcctttaacgaggatctattggagggcaagtctggtgccagcagccgcggtaattccagctccaatagcgtatattaaagttgctgcggttaaaaagctcgtagttggatctgggtagct-ggacggatggtatg-ctttactgtg-ttactgtctgtt-cggcaccacaagccggtcatgtcttgcatgctcttcactgagtgtgcttggcggccggaacgtttactttgaaaaaattagagtgctcaaagcaggcgtacggccttgcataatggtgcatggaataatggaataggacctc-gg-ttctattttgttggttttcggaactcgaggtaatgattaataggaacagacgggggcattcgtattgcggcgttagaggtgaaattcttggatcgtcgcaagacgaactactgcgaaagcatttgccaagaatgttttcattaatcaagaacgaaagttagaggttcgaaggcgatcagataccgccctagttctaaccataaacgatgccaaccagcgat-ccgtcggtgtttttttgatgactcgacgggcagc-ttccgggaaaccaaagtgcttaggttccgggggaagtatgtactaagcggaggaaaagaaaccaacggggatt-tccatagtaactgcgagtgaaaggggaacagcccagcgctgaatcccatcgctggaaacggtgatgggagttgtggcgtgaagaaggcatttaccggtatggcttgcccgcgtaagttctcctgagtgaggctccatcccatggagggtgcaaggcccgtatcgtgagcagctgatgccggtgtaaa-ccttcagagagtcgccttgtttgcgagtacaaggtgaagtcggtggtaaactccatcgaaggctaaatatgaccacgagtccgatagcgaacaagtaccgtgagggaaaattgaaaagcactttgaagagagagcgaaacagtgcgtgaaaccgctcagaggcaagcagatggggcctcgaaggcaaagcagcgaattcagctggcagt-ccgtgtggccgaccggtatttgagatcgt-aagactc--tggccggttg--tgtt---ccgtgcggctgctagtgcactttcgttgt-ttgtacgccaccgccgttgagcgagcgtccgccgggtcggt-gtg-tgaagcct-tactcct---tcacgggcgtaggtg-cttactgctggct-tgtgcgcgttcgcgcctcaaccggtcatgt-cagcatgtgccagc-------gt-ttgcgttgggccggtatgctccga-ttggttgttgttggatgacga--gcttgctcggctcctcaaccgtca--gtggactcgttgccg-gttttcaacgtgggcacattgtagattcggtggcgagtagacggccgcccatctaacccccgccacagttgggacctcattgagatttctaatccggtctgagctgagccaaccaggaagtcttataggagatgaacagctctataacgtaacagtaactagacatgcatttgttataatttttttttttgtcatgcccgttctaatcggaggatttggtaactggctagttccgctaataattagagcccccgacatagcttttccacgtataaataatataagattttggcttctaccaccctcttttactctgatcataactagcacaataagggaacagggagcggggaccgggtgaacagtatacccgcctttatctcaatactttgcccataggggtccaagggtggacttaactattttttctcttcatgtagcaggagtatcttctattttaggagcaattaatttcatctcaacaattataaatatacgcccaccctcaatgagaatagaaaacatacccctatttgtatgatccgtattaatcacagcagtactgttattgttagccctaccagtgcttgcagggggaattactatactgctgatagaccgaaatttcaacacctctttttttgaccctgcgggagggggggaccc----------------------aactggagccacgcctggttgagggtcagttgaacca--aacgctcgtagcagcgcg-------attgctacggattgtctgcgttaatgtccgc-----------------------tggacatta-gcagattaaattcagt-ccagacgtgcctcct---gtag----------ctggcttatgcgt--atgcccagtgt---cagttggag-caaccggct------ctccgagc---cgtgcgccgcagttgcacgg---t-------aagggagtcaaaccaacggcacaagata--ctg--gtgctagtcggcta------cggggggatggc----------------aacgaacatttgcgc----------taaaagctgcagtttt-taacgtggtctaaggt--------------gcttcaagtgcctgcagcgcgcttgaatatcgctc------------aagactttgcgtttgaaaac-tgtacat-tcattcttttga
    Richtersius_aff_coronifer_GR008_1          cagtttacacggataactgtggtaattctagagctaatacgtgc-aatcagctcgcttccttgtggagtgagcgcagttattagaac-aagaccaatccggccttcgggtcggt-acaattggtgactctgaataaccgaagcggagcgcatggtctcgtaccggcgccagatctttcaagtgtctgacttatcagcttgttgttaggttatgttcctaacaaggcttttacgggtaacggggtatcagggtccgataccggagagggagcctgagaaacggctaccacatctaaggaaggcagcaggcgcgcaaattacccactcccggcacggggaggtagtgacgaaaaataacgatgcgagagctataaagtttctcgtaatcggaatgggtacactttaaatcctttaacgaggatctattggagggcaagtctggtgccagcagccgcggtaattccagctccaatagcgtatattaaagttgctgcggttaaaaagctcgtagttggatctgggtagct-ggacggatggtatg-cttaactgtg-ttactatctgtt-cggcaccacaagccggtcatgtcttgcatgctcttcactgagtgtgcttggcgcccggaacgtttactttgaaaaaattagagtgctcaaagcaggcgtacggccttgcataatggtgcatggaataatggaataggacctc-gg-ttctattttgttggttttcggaactcgaggtaatgattaacaggaacagacgggggcattcgtattgcggcgttagaggtgaaattcttggatcgtcgcaagacgaactactgcgaaagcatttgccaagaatgttttcattaatcaagaacgaaagttagaggttcgaaggcgatcagataccgccctagttctaaccataaacgatgccaaccagcgat-ccgtcggtgtttttttgatgactcgacgggcagc-ttccgggaaaccaaagtgcttaggttccgggggaagtatgtactaagcggaggaaaagaaaccaacggggatt-cccatagtaactgcgagtgaaaggggaacagcccagcgctgaatcctgtcgctggcaacggtgacaggagttgtggcgtgaagaaggcatttaccggtatggcttgcccacgtaagttctcctgagtgaggctccatcccatggagggtgcaaggcccgtatcgtgagcagctgatgccggtgtaaa-ccttcggagagtcgccttgtttgcgagtacaaggtgaagtcggtggtaaactccatcgaaggctaaatatgaccacgagtccgatagcgaacaagtaccgtgagggaaaattgaaaagcactttgaagagagagcgaaacagtgcgtgaaaccgctcagaggcaagcagatggggcctcgaaggcaaagcagcgaattcagctggtagt-ccgtgtggccggtcggtatttgagatcga-aagactc--tggctgattg--tgtc---ctatgcggctactagtgcactttcgttgt-ttgtacgccaccgccgttgagcgagcgtccgccgaatcagc-gtg-tgaagcct-tactcct---ttacgggtgtaggtg-cttactgcaggtt-tgtgcgcgatcgcgcctcaaccggtcatgt-cagcatgtgccagc-------gt-ttgcgttggaccggtgtgctccga-ttgattgctgttggatgacga--gctcgctcggctcctcaaccgtca--gtggactcgttgccg-gttttcaacgtgggcacattgtagattcggtggcgagtagacggctgcccatctaacc-cagcaacagtaggaacctctctcagctttattattcgttcagaattaagacaaccagggagtctgttgggagatgagcagctctacaatgtaaccgtaaccagacacgcttttattatgatttttttttttgttatgcccatccttatcggagggtttgggaactgactagtgcccttaatgatcagagcacccgatatggcttttccccgaataaacaacataagtttttgactgctacccccttcttttattcttattataacaagaacaatagcagagcaaggagcaggtaccggatgaacagtataccctccgctgtctcaatactttgcccataggggccccagagtagatctaacaattttttcactgcatattgcaggagtatcctcaatcttgggagctatcaactttatttctactattctaaatatacggccaccatccatagaaatggaaaatatgcccctgtttgtatgatcagtgttaattacggcagtactcttactactagctcttccggtactggcaggaggaatcactatgctcctcttagatcgaaactttaatacatctttttcgaccccggctgggggcggagaccccgttctttaccaacatttatttaactggagccacgcctggttgagggtcagttgaacaa--actactcgtagcagcgcg-------attgctacggattgtctgcgttaatgttgtgtcgtttcacttgcgggaatgtacacgacgtta-gcagatcaagtcaagt-ccagatgtgcttaa----ctag----------ctgacttgagcgt--atgcacagtgt---cagttggag-caaccggct------ctccgagt---cgtgcgccgcagctgcacgt---a-------cggagagctagaccaatggcataagaca--cag-tgtaaaagtcgacta------gacaagcgaagc----------------agtgagcatctgtgt-----------gaaagttgcagtttg-ttggtagtaa--------------------ggagtaagtgcccgcagcgcacaaacttttt----------------acgcttcgtactaaacagac-tgtacac-tcattcttttga
    Richtersius_aff_coronifer_GR008_2          cagtttacacggataactgtggtaattctagagctaatacgtgc-aatcagctcgcttccttgtggagtgagcgcagttattagaac-aagaccaatccggccttcgggtcggt-acaattggtgactctgaataaccgaagcggagcgcatggtctcgtaccggcgccagatctttcaagtgtctgacttatcagcttgttgttaggttatgttcctaacaaggcttttacgggtaacggggtatcagggtccgataccggagagggagcctgagaaacggctaccacatctaaggaaggcagcaggcgcgcaaattacccactcccggcacggggaggtagtgacgaaaaataacgatgcgagagctataaagtttctcgtaatcggaatgggtacactttaaatcctttaacgaggatctattggagggcaagtctggtgccagcagccgcggtaattccagctccaatagcgtatattaaagttgctgcggttaaaaagctcgtagttggatctgggtagct-ggacggatggtatg-cttaactgtg-ttactatctgtt-cggcaccacaagccggtcatgtcttgcatgctcttcactgagtgtgcttggcgcccggaacgtttactttgaaaaaattagagtgctcaaagcaggcgtacggccttgcataatggtgcatggaataatggaataggacctc-gg-ttctattttgttggttttcggaactcgaggtaatgattaacaggaacagacgggggcattcgtattgcggcgttagaggtgaaattcttggatcgtcgcaagacgaactactgcgaaagcatttgccaagaatgttttcattaatcaagaacgaaagttagaggttcgaaggcgatcagataccgccctagttctaaccataaacgatgccaaccagcgat-ccgtcggtgtttttttgatgactcgacgggcagc-ttccgggaaaccaaagtgcttaggttccgggggaagtatgtactaagcggaggaaaagaaaccaacggggatt-cccatagtaactgcgagtgaaaggggaacagcccagcgctgaatcctgtcgctggcaacggtgacaggagttgtggcgtgaagaaggcatttaccggtatggcttgcccacgtaagttctcctgagtgaggctccatcccatggagggtgcaaggcccgtatcgtgagcagctgatgccggtgtaaa-ccttcggagagtcgccttgtttgcgagtacaaggtgaagtcggtggtaaactccatcgaaggctaaatatgaccacgagtccgatagcgaacaagtaccgtgagggaaaattgaaaagcactttgaagagagagcgaaacagtgcgtgaaaccgctcagaggcaagcagatggggcctcgaaggcaaagcagcgaattcagctggtagt-ccgtgtggccggtcggtatttgagatcga-aagactc--tggctgattg--tgtc---ctatgcggctactagtgcactttcgttgt-ttgtacgccaccgccgttgagcgagcgtccgccgaatcagc-gtg-tgaagcct-tactcct---ttacgggtgtaggtg-cttactgcaggtt-tgtgcgcgatcgcgcctcaaccggtcatgt-cagcatgtgccagc-------gt-ttgcgttggaccggtgtgctccga-ttgattgctgttggatgacga--gctcgctcggctcctcaaccgtca--gtggactcgttgccg-gttttcaacgtgggcacattgtagattcggtggcgagtagacggctgcccatctaacc-cagcaacagtaggaacctctctcagctttattattcgttcagaattaagacaaccaggaagtctgttgggggatgagcagctctacaatgtaaccgtaaccagacacgcttttattatgatttttttttttgttatgcccatccttatcggagggtttgggaactgactagtgcccttaatgattagagcacccgatatggcttttccccggataaacaacataagtttttgactgctacccccttcttttattcttattataacaagaacaatagcagagcaaggagcaggtaccggatgaacagtataccctccgctgtctcaatactttgcccataggggccccagagtagatctaacaattttttcactgcatattgcaggagtatcctcaatcttgggagctatcaactttatttctactattctaaatatacggccaccatccatagaaatggaaaatatgcccctgtttgtatgatcagtattaattacggcagtactcttactactggctcttccggtactagcaggaggaatcaccatgctccttttagatcgaaactttaatacatctttttcgaccccggctgggggcggagaccccgttctttaccaacatttatttaactggagccacgcctggttgagggtcagttgaacaa--actactcgtagcagcgcg-------attgctacggattgtctgcgttaatgttgtgtcgtttcacttgcgggaatgtacacgacgtta-gcagatcaagtcaagt-ccagatgtgcttaa----ctag----------ctgacttgagcgt--atgcacagtgt---cagttggag-caaccggct------ctccgagt---cgtgcgccgcagctgcacgt---a-------cggagagctagaccaatggcataagaca--cag-tgtaaaagtcgacta------gacaagcgaagc----------------agtgagcatctgtgt-----------gaaagttgcagtttg-ttggtagtaa--------------------ggagtaagtgcccgcagcgcacaaacttttt----------------acgcttcgtattaaacagac-tgtacac-tcattcttttga
    Richtersius_aff_coronifer_IT120            cagtttacacggataactgtggtaattctagagctaatacgtgc-aaccagctcgcttccttgtggagtgagcgcagttattagaac-aagaccaatccggccttcgggtcggt-acaattggtgactctgaataaccgaagcggagcgcatggtctcgtaccggcgccagatctttcaagtgtctgacttatcagcttgttgttaggttatgttcctaacaaggcttttacgggtaacggggtatcagggtccgataccggagagggagcctgagaaacggctaccacatctaaggaaggcagcaggcgcgcaaattacccactcccggcacggggaggtagtgacgaaaaataacgatgcgagagctataaagtttctcgtaatcggaatgggtacactttaaatcctttagcgaggatctattggagggcaagtctggtgccagcagccgcggtaattccagctccaatagcgtatattaaagttgctgcggttaaaaagctcgtagttggatctgggtagct-ggacggatggtatg-cttaactgtg-ttactatctgtt-cggcaccacaagccggtcatgtcttgcatgctcttcactgggtgtgcttggcgcccggaacgtttactttgaaaaaattagagtgctcaaagcaggcgtacggccttgcataatggtgcatggaataatggaataggacctc-gg-ttctattttgttggttttcggaactcgaggtaatgattaataggaacagacgggggcattcgtattgcggcgttagaggtgaaattcttggatcgtcgcaagacgaactactgcgaaagcatttgccaagaatgttttcattaatcaagaacgaaagttagaggttcgaaggcgatcagataccgccctagttctaaccataaacgatgccaaccagcgat-ccgtcggtgtttttttgatgactcgacgggcagc-ttccgggaaaccaaagtgcttaggttccgggggaagtatgtactaagcggaggaaaagaaaccaacggggatt-cccatagtaactgcgagtgaaaggggaacagcccagcgctgaatcctgtcgctggcaacggtgacaggagttgtggcgtgaagaaggcatttactggtatggcttgcccacgtaagttctcctgagtgaggctccatcccatggagggtgcaaggcccgtatcgtgagcagctgatgccggtgtaaa-ccttcggagagtcgccttgtttgcgagtacaaggtgaagtcggtggtaaactccatcgaaggctaaatatgaccacgagtccgatagcgaacaagtaccgtgagggaaaattgaaaagcactttgaagagagagcgaaacagtgcgtgaaaccgctcagaggcaagcagatggggcctcgaaggcaaagcagcgaattcagctggtagt-ccgtgtggccggtcggtatttgagatcga-aagactc--tggctgattg--tgtc---ctatgcggctgctagtgcactttcgttgt-ttgtacgccaccgccgttgagcgagcgtccgccggatcggc-gtg-tgaagcct-tactcct---ttacgggtgtaggtg-cttactgctggtt-tgtgcgcgttcgcgcctcaaccggtcatgt-cagcatgtgccagc-------gt-ttgcgttggatcggtgtgctccga-ttgattgttgttggatgacga--gcttgctcggctcctcaaccgtca--gtggactcgttgccg-gttttcaacgtgggcacattgtagattcggtggcgagtagacggctgcccatctaacccctgcaacagtaggtacttctctaagatttattattcgatcagaacttagacaacctgggaatcttttaagagatgaacaactttataatgtaacagtaaccagccacgcatttgtgataattttttttttcgycatacccatcctaattgggggttttgggaattggttagttcccctaataattagkgcccctgatatagcattcccgcgaatgaacaatataagcttttgactattgccgccttcttttatattaattataacaagaactatagcagaacaaggggcaggcacaggatgaacggtataccctcccttatctcaatacttcgcccatagggggcctagagttgacttaacaatcttctcactacatattgccggagtttcctctattttaggggctattaattttatctcaacaattattaacatacgaccgccctctataacaatagaaaacataccattatttgtatggtcagttttaatcacagctgtattacttctgttagcccttccggtattagcaggagggatcacaatattgctcttagaccgaaactttaacacttctttttttgatccagcaggggggggagaccccgtgctataccagcacttgtttaactggagccacgcctggttgagggtcagttgaacaa--actactcgtagcagcgcg-------attgctacggattgtctgcgttaatgttgcgtttttccgcttgcgg--atccatacgacatta-gcagatcaagtcgagt-ccagatgtgcttaa----ctaa----------ctgacttgagcgt--atgcacagtgt---cagttggag-caaccggct------ctccgagt---cgtgcaccgcagctgcatac---a-------cggaaagctagaccaacggtataagaca--cag-tgcgtgagtcggcta------aacaagcgttgc----------------actgagcatctgtgt-----------aaaagttgccgtttgtttggtagtgg--------------------cgagcaagtgcctgcagcgcaccaacttgtc----------------acgcttctcaccagacaaat-tgtacac-tcattcttttga
    Richtersius_aff_coronifer_Pl247            cagtttacacggataactgtggtaattctagagctaatacgtgc-aaccagctcgcttccttgtggagtgagcgcagttattagaac-aagaccaatccggccttcgggtcggt-acaattggtgactctgaataaccgaagcggagcgcatggtctcgtaccggcgccagatctttcaagtgtctgacttatcagcttgttgttaggttatgttcctaacaaggcttttacgggtaacggggtatcagggtccgataccggagagggagcctgagaaacggctaccacatctaaggaaggcagcaggcgcgcaaattacccactcccggcacggggaggtagtgacgaaaaataacgatgcgagagctataaagtttctcgtaatcggaatgggtacactttaaatcctttaacgaggatctattggagggcaagtctggtgccagcagccgcggtaattccagctccaatagcgtatattaaagttgctgcggttaaaaagctcgtagttggatctgggtagct-ggacggatggtatg-cttaactgtg-ttactatctgtt-cggcaccacaagccggtcatgtcttgcatgctcttcactgggtgtgcttggcgcccggaacgtttactttgaaaaaattagagtgctcaaagcaggcgtacggccttgcataatggtgcatggaataatggaataggacctc-gg-ttctattttgttggttttcggaactcgaggtaatgattaataggaacagacgggggcattcgtattgcggcgttagaggtgaaattcttggatcgtcgcaagacgaactactgcgaaagcatttgccaagaatgttttcattaatcaagaacgaaagttagaggttcgaaggcgatcagataccgccctagttctaaccataaacgatgccaaccagcgat-ccgtcggtgtttttttgatgactcgacgggcagc-ttccgggaaaccaaagtgcttaggttccgggggaagtatgtactaagcggaggaaaagaaaccaacggggatt-cccatagtaactgcgagtgaaaggggaacagcccagcgctgaatcctgtcgctggcaacggtgacaggagttgtggcgtgaagaaggcatttactggtatggcttgcccacgtaagttctcctgagtgaggctccatcccatggagggtgcaaggcccgtatcgtgagcagctgatgccggtgtaaa-ccttcggagagtcgccttgtttgcgagtacaaggtgaagtcggtggtaaactccatcgaaggctaaatatgaccacgagtccgatagcgaacaagtaccgtgagggaaaattgaaaagcactttgaagagagagcgaaacagtgcgtgaaaccgctcagaggcaagcagatggggcctcgaaggcaaagcagcgaattcagctggtagt-ccgtgtggccggtcggtatttgagatcga-aagactc--tggctgattg--tgtc---ctatgcggctgctagtgcactttcgttgt-ttgtacgccaccgccgttgagcgagcgtccgccggatcggc-gtg-tgaagcct-tactcct---ttacgggtgtaggtg-cttactgctggtt-tgtgcgcgttcgcgcctcaaccggtcatgt-cagcatgtgccagc-------gt-ttgcgttggatcggtgtgctccga-ttgattgttgttggatgacga--gcttgctcggctcctcaaccgtca--gtggactcgttgccg-gttttcaacgtgggcacattgtagattcggtggcgagtagacggctgcccatctaacccctgcaacagtaggtacttctctaagatttgttattcgatcagaacttagacaacctgggaatcttttaagagatgagcaactttataatgtaacagtgaccagccacgcatttgtgataattttttttttcgtcatacccatcctaattgggggttttgggaattggttagttccactaataattagkgcccctgatatagcattcccgcgaatgaacaatataagcttttgactattgccgccttcttttatattaattataacaagaactatagcagaacaaggggcaggcacaggatgaacggtataccctcccttatctcaatacttcgcccatagggggcctagagttgacttaacaatcttctcactacatattgcaggagtttcctctattttaggggctattaattttatctcaacaattattaatatacgaccgccctctataacaatagaaaacataccattatttgtatggtcagttttaatcacagctgtattacttctgttagcccttccggtattagcaggagggatcacaatactgctcttagaccgaaactttaacacttctttttttgatccggcaggggggggagaccccgtgctataccagcacttgtttaactggagccacgcctggttgagggtcagttgaacaa--actactcgtagcagcgcg-------attgctacggattgtctgcgttaatgttgcgtttttccgcttgcgg--atccatacgacatta-gcagatcaagtcgagt-ccagatgtgcttaa----ctaa----------ctgacttgagcgt--atgcacagtgt---cagttggag-caaccggct------ctccgagt---cgtgcaccgcagctgcacac---a-------cggaaagctagaccaacggtataagaca--cag-tgcgtgagtcggcta------aacaagcgttgc----------------actgagcatctgtgt-----------aaaagttgcagtttgtttggtagtgg--------------------cgagcaagtgcctgcagcgcaccaacttgtc----------------acgcttctcaccagacaaat-tgtacac-tcattcttttga
    Richtersius_aff_coronifer_IT317_1          cagtttacacggataactgtggtaattctagagctaatacgtgc-aatcagctcgcttccttgtggagtgagcgcagttattagaac-aagaccaatccggccttcgggtcggt-acaattggtgactctgaataaccgaagcggagcgcatggtctcgtaccggcgccagatctttcaagtgtctgacttatcagcttgttgttaggttatgttcctaacaaggcttttacgggtaacggggtatcagggtccgataccggagagggagcctgagaaacggctaccacatctaaggaaggcagcaggcgcgcaaattacccactcccggcacggggaggtagtgacgaaaaataacgatgcgagagctataaagtttctcgtaatcggaatgggtacactttaaatcctttaacgaggatctattggagggcaagtctggtgccagcagccgcggtaattccagctccaatagcgtatattaaagttgctgcggttaaaaagctcgtagttggatctgggtagct-ggacggatggtatg-cttaactgtg-ttactatctgtt-cggcaccacaagccggtcatgtcttgcatgctcttcactgggtgtgcttggcgcccggaacgtttactttgaaaaaattagagtgctcaaagcaggcgtacggccttgcataatggtgcatggaataatggaataggacctc-gg-ttctattttgttggttttcggaactcgaggtaatgattaataggaacagacgggggcattcgtattgcggcgttagaggtgaaattcttggatcgtcgcaagacgaactactgcgaaagcatttgccaagaatgttttcattaatcaagaacgaaagttagaggttcgaaggcgatcagataccgccctagttctaaccataaacgatgccaaccagcgat-ccgtcggtgtttttttgatgactcgacgggcagc-ttccgggaaaccaaagtgcttaggttccgggggaagtatgtactaagcggaggaaaagaaaccaacggggatt-cccatagtaactgcgagtgaaaggggaacagcccagcgctgaatcctgtcgctggcaacggtgacaggagttgtggcgtgaagaaggcatttaccggtatggcttgcccacgtaagttctcctgagtgaggctccatcccatggagggtgcaaggcccgtatcgtgagcagctgatgccggtgtaaa-ccttcggagagtcgccttgtttgcgagtacaaggtgaagtcggtggtaaactccatcgaaggctaaatatgaccacgagtccgatagcgaacaagtaccgtgagggaaaattgaaaagcactttgaagagagagcgaaacagtgcgtgaaaccgctcagaggcaagcagatggggcctcgaaggcaaagcagcgaattcagctggtagt-ccgtgtggccggtcggtatttgagatcga-aagactc--tggctgattg--tgtc---ctatgcggctactagtgcactttcgttgt-ttgtacgccaccgccgttgagcgagcgtccgccggatcggc-gtg-tgaagcct-tactcct---ttacgggtgtaggtg-cttactgctggtt-tgtgcgcgatcgcgcctcaaccggtcatgt-cagcatgtgccagc-------gt-ttgcgttggaccggtgtgctccga-ttgattgctgttggatgacga--gcttgctcggctcctcaaccgtca--gtggactcgttgccg-gttttcaacgtgggcacattgtagattcggtggcgagtag-------------------cagcaacagtcggaacctccctaagctttattgttcgatcagaactgagtcagccgggaagccttctaggagacgaacagctttataacgtaacagtaacaagtcatgcctttgttataattttttttttcgttataccgattttaatcgggggatttggtaattgactagtgcctctaataattagagcaccagatatggcttttccccgaataaacaatataagtttctggctgctacctccttcttttattcttattataacgagtagaatggcagaacaaggagcaggtacaggatgaacagtatacccccccttatctcaatattttgcacacagtggccccagtgttgatttaacaattttttccctgcacatcgccggagtgtcctcaattttgggagccattaactttatttctactattctaaacatacgaccgccctcaataagaatagaaaatatgcccctatttgtatgatccgttttaattacagcaaccttattgttgctggctcttcctgtattagcagggggaattactatgctgcttttagatcgaaattttaacacatctttttttgaccctgctggagggggagacccggtactataccaacacttatttaactggagccacgcctggttgagggtcagttgaacaa--actgctcgtagcagcgcg-------attgctacggattgtctgcgttaatgttgtgttgttccccttgcgagaatgaatacaacgtta-gcagatcaagtttagt-ccagatgagcttaa----ctag----------ctgacttgagcgt--atgcacagtgtc-acagttggag-caaccggct------ctctgagt---cgtgcgccgcagctgcacgt---a-------cggttagctagaccaacggcataagaca--cag-tgcgttagtcggcta------gacaagcgaagc----------------agtgagcatctgcgt-----------gaaggttacagtttg-ttggtagtga--------------------cgagtgagtgcccgcagcgcgctaacttttc----------------acgcatcgtaccaaacagac-cgtacac-tcattcttttga
    Richtersius_aff_coronifer_IT317_2          cagtttacacggataactgtggtaattctagagctaatacgtgc-aatcagctcgcttccttgtggagtgagcgcagttattagaac-aagaccaatccggccttcgggtcggt-acaattggtgactctgaataaccgaagcggagcgcatggtctcgtaccggcgccagatctttcaagtgtctgacttatcagcttgttgttaggttatgttcctaacaaggcttttacgggtaacggggtatcagggtccgataccggagagggagcctgagaaacggctaccacatctaaggaaggcagcaggcgcgcaaattacccactcccggcacggggaggtagtgacgaaaaataacgatgcgagagctataaagtttctcgtaatcggaatgggtacactttaaatcctttaacgaggatctattggagggcaagtctggtgccagcagccgcggtaattccagctccaatagcgtatattaaagttgctgcggttaaaaagctcgtagttggatctgggtagct-ggacggatggtatg-cttaactgtg-ttactatctgtt-cggcaccacaagccggtcatgtcttgcatgctcttcactgggtgtgcttggcgcccggaacgtttactttgaaaaaattagagtgctcaaagcaggcgtacggccttgcataatggtgcatggaataatggaataggacctc-gg-ttctattttgttggttttcggaactcgaggtaatgattaataggaacagacgggggcattcgtattgcggcgttagaggtgaaattcttggatcgtcgcaagacgaactactgcgaaagcatttgccaagaatgttttcattaatcaagaacgaaagttagaggttcgaaggcgatcagataccgccctagttctaaccataaacgatgccaaccagcgat-ccgtcggtgtttttttgatgactcgacgggcagc-ttccgggaaaccaaagtgcttaggttccgggggaagtatgtactaagcggaggaaaagaaaccaacggggatt-cccatagtaactgcgagtgaaaggggaacagcccagcgctgaatcctgtcgctggcaacggtgacaggagttgtggcgtgaagaaggcatttaccggtatggcttgcccacgtaagttctcctgagtgaggctccatcccatggagggtgcaaggcccgtatcgtgagcagctgatgccggtgtaaa-ccttcggagagtcgccttgtttgcgagtacaaggtgaagtcggtggtaaactccatcgaaggctaaatatgaccacgagtccgatagcgaacaagtaccgtgagggaaaattgaaaagcactttgaagagagagcgaaacagtgcgtgaaaccgctcagaggcaagcagatggggcctcgaaggcaaagcagcgaattcagctggtagt-ccgtgtggccggtcggtatttgagatcga-aagactc--tggctgattg--tgtc---ctatgcggctactagtgcactttcgttgt-ttgtacgccaccgccgttgagcgagcgtccgccggatcggc-gtg-tgaagcct-tactcct---ttacgggtgtaggtg-cttactgctggtt-tgtgcgcgatcgcgcctcaaccggtcatgt-cagcatgtgccagc-------gt-ttgcgttggaccggtgtgctccga-ttgattgctgttggatgacga--gcttgctcggctcctcaaccgtca--gtggactcgttgccg-gttttcaacgtgggcacattgtagattcggtggcgagtag-------------------cagcaacagtcggaacctctctaagctttattatccgatcagaactgagccaacccggaagccttctaggagacgaacagctttacaacgtaacagtaacaagtcatgcctttgttataattttttttttcgttataccgattttaatcggggggtttggtaattgactagtgccgctaataattagagcaccagatatggcttttccccgaataaacaatataagtttttgactgttacctccttcttttattcttattatgacgagtagaatggcagaacaaggagcaggtacaggatgaacagtatacccccccttatctcaatattttgcacacagtggccctagtgttgatttaacaattttttccctgcatatcgccggagtgtcctcaattttgggagccattaactttatttctactattctaaacatacgaccgccctcaataagaatagaaaatatgcccctatttgtatgatccgttttaattacagcaaccttattgttgctggctcttcctgtattagcagggggaattactatgctacttttagatcgaaattttaacacatctttttttgaccctgctgggggcggagacccggtactataccaacacttatttaactggagccacgcctggttgagggtcagttgaacaa--actgctcgtagcagcgcg-------attgctacggattgtctgcgttaatgttgtgttgttccccttgcgagaatgaatacaacgtta-gcagatcaagtttagt-ccagatgagcttaa----ctag----------ctgacttgagcgt--atgcacagtgtc-acagttggag-caaccggct------ctccgagt---cgtgcgccgcagctgcacgt---a-------cggttagctagaccaacggcataagaca--cag-tgcgttagtcggcta------gacaagcgaagc----------------agtgagcatctgcgt-----------gaaggttacagtttg-ttggtagtga--------------------cgagtgagtgcccgcagcgcgctaacttttc----------------acgcatcgtaccaaacagac-cgtacac-tcattcttttga
    Minibiotus_pentannulatus                   ccgtttacacggataactgtggtaattctagagctaatacgtgc-aacc-gctggcttcctcgtggagccagcgcagttattagaac-aagaccaatccggctctcgggtcggt-aaaattggtgactctgaataaccgaagcggagcgcatggtctcgtaccggcgccagatctttcaagtgtctgacttatcagcttgttgttaggttacgttcctaacaaggcgtcaacgggtgacggggtattagggtccgataccggagagggagcctgagaaacggctaccacatccaaggaaggcagcaggcgcgcaaattacccactcccggcacggggaggtagtgacgaaaaataacgatgcgagggct-caatgcttctcgtaatcggaatgggtacactttaaatcctttaacgaggatctattggagggcaagtctggtgccagcagccgcggtaattccagctccaatagcgtatattaaagttgctgcggttaaaaagctcgtagttggatctgggcagtt-ggacggatggtgcg-ctttacagcg-ctactgtctgtt-cggcgccacaagccagccatgtcttgcatgctcttcactgagtgtgcttggcgactggaatgtttactttgaaaaaattagagtgctcaaagcaggcgtacggccttgcataatggtgcatggaataatggaataggacctc-gg-ttctattttgttggttttcggaactcgaggtaatgattaaaaggaacagacgggggcattcgtattgcggcgttagaggtgaaattcttggatcgtcgcaagacgaactactgcgaaagcatttgccaagaatgttttcattaatcaagaacgaaagttagaggttcgaaggcgatcagataccgccctagttctaaccataaacgatgccaaccagcgat-ccgtcggtgtttttttgatgactcgacgggcagc-ttccgggaaaccaaagtgcttaggttccgggggaagtatgtactaagcggaggaaaagaaaccaacggggatt-cccatagtaactgcgagtgaaaggggaacagcccagcgccgaatcccgctgctggcaacggtagtgggaactgtggcgtgaagaaggtggttaccggtgtggcttgcctgcgcaagttctcctgagtgaggctccatcccatggagggtgcaaggcccgtatcgcgagcagtcgatgccggtgtaca-ctttcggagagtcgccttgtttgcgagtacaaggtgaagtcggtggtaaactccatcgaaggctaaatatgaccacgagtccgatagcgaacaagtaccgtgagggaaaattgaaaagcactttgaagagagagcgaaacagtgcgtgaaaccgctcagaggcaagcagatggggcctcgaaggtaaagcagtgaattcagcggacagg-tggtgtggctgattggtg-tggggatcgc-aagaccc--tagctggtta--tgt----ctgcatacttgtctgtgcactttcgctgc-ttgtacgccaccgccgttgagcgagcatccgtcgggcctgc-gag-tgaagcct-tactctcc-ttaccgggagtaggtg-cttactgctagct-tgtacgcgtttgcgcctcaaccggtcatgt-cagcgtgtgccagc-------gt-ttgcgttggatcggtgcgctccg--cagtgtgtcgtgggatgacga--gcttgctcggctcctcggcatgcc--gtggacacgttgccg-gttttcaacgtgggcacattgtagattcggtggcgagtagatggctgcctatctcaccccggcgacattaggcacatcgttaagatttatcattcgttcagaattaagacaacctggtcaattattttgtgacgaacaactctataatgtaaccgttactagtcatgcttttattataatttttttctttgtcatacctattttaatcggaggattcggaaattgactagtaccccttataattggagctcccgatatagcctttccacgaataaacaatctaagtttctgattactacctccgtcattcacgcttattctgagaagaactatagcagaacagggggctggaacaggctgaacagtatacccccccttatctaattattttgctcacagaggcccaagagtagatttaacaattttttctctccatatcgctggagtgtcttctattttaggagctattaattttatctgtacaattattaatatacgagccccacagctaactatagaacaaataccactctttgtgtgatcagtcttaattacagcagtattactactattatctcttccagtacttgcaggaggaattactatacttctattagaccgaaatttcaatacctccttttttgatcctgcaggaggtggagatcctattctctatcaacaccttttcaactgaagctacgcctggttgagggtcagttgaagaagaaaagatcgcagctgcgtg-------taagttgcggattgtctggataaggtgccctg---------------------gggcgcgtta-ccagattaagtttaga-ccagatgtccgctctctggtag----------cgtaccagtgttg--gtcgctgtcagcgtttgttggat-gccaaggct--tacatactgagc---cgtgcgccgcagttgcacga---t-------cagcctagcgcccttgcacagtga-------------------------------caggagcgatgc----------------atacggcatctgtgg----------ccaaaggtccgagtga---ctgagagacagtcggttggcatgaatgaagagcatgtaaacttttttggccaaccac------------------ccgtcagtccagtcgcaaag-ccaatgc-tcattcttttga
    Mesobiotus_harmsworthi                     tatcctacacggataactgaggtaattcttcagctaatacgtgc-tacaagctcgttcccttgtggagcgagcgcagttattagaac-aaaaccaatccggcctt-gtgtcggt-taaaatggtgactctgaataaccgaagcggagcgtatggtctcgtaccgacgccagatctttcaagtgactgctctatcagcttgttgttaggttatgctcctaacaaggcttcaacgggtaacggggtatcagggtccgataccggagagggagcctgagaaacggctaccacatccaaggaaggcagcaggcgcgcaaattacccactcccagcacggggaggtagtgacgaaaaataacgatgcgagggca-tattgcttctcgtaatcggaatgggtacactttaaatcctttaacgaggatctattggagggcaagtctggtgccagcagccgcggtaattccagctccaatagcgtatattaaagttgctgcggttaaaaagctcgtagttgatcgtagac-gta-ggatgggtggtgcg-cctaacggcg-ctactgctcgttccgacgtcaaaagccggtcatgtcttgcatatccttcattgtatgtgcttggcggccggagcgtttactttgaaaaaattagagtgctcaaagcaggcgtacggccttgcataatggtgcatggaataatggaataggacctc-gg-ttctattttgttggttatcggagctcgaggtaatgattaagaggaacag------------------------------------------------------------------------------------------------------------------------------------------------------------------------------------------------------------------------------------------------------------------------------------------------------gcgagtgaaacgggaccagcccagcgccgaatcct--ttctggcaacagtga-aggaactgtggcgtgaagaaratatctgccggtgtggttagtttgcgcaagttctcctgagtgagactccatcccatggagggtgcaaggcccgtaccgcaaacagctgatgccggttagtgtctttcggagagtcgccttatttgtgagtataaggtgaagtcggtggtaaactccatcgaaggctaaatacggccgcgcgtccgatagcgaacaagtaccgtgagggaaaattgaaaagcactttgaagagagagcgaaatagtgcgtgaaacggctcagaggcaagcagatggggcctcgaaggcagagcagcgaattcagccggtagt-ttgtgcggatggcggtta-ctgggatcgt-aagacccggtaattgtcag--tgcg---ttgtacaactgctggtgcactttcgttgcacgatacacaaccgccgttgagcgagcatccgttgagttggcagcg-tggagccc-tattccc--cttaaaggcgtaggtg-ctcacagccggcttctaacgcgtttgcgcctcaaccggtcaagt-ttacatgtgccagccagct--tt-ggcagtgggaccggcttgctccga-ttaggcgtc-agggatgacga--acttgttcggcttcttggcgtctg--gtggactcgctgtcg-gctttccacgtgggcatattgttgattcggttgtgagtagatggcagcctatctaaccc---------taggaacatctttaagaataatcattcgtcttgaactaagacaaccgggaagacttttcaacgacgaacaaatttataatgttagtgttacaagtcatgcatttattataattttcttctttgtaatacctattttaattggtggttttggaaactgattagtcccacttatacttaatgctcctgatatagctttccctcgtataaacaatctaagattctggctcctgcctccgtctattattttaattttaataaggtctataacagaacaaggtgcgggtaccggatgaaccgtgtacccccccctatctagtttttttgcccatagtggtcctagagtagacatgactattttttctttgcatattgctggagcttcttcaattttaggagcaatcaattttattactacgattcttaatatacgaacacaatctttaaccatagacctcgtacccctttttgtttgatctgtactcttaacagcaattcttcttttattgtccctcccagttttagcaggagccattacaatactactattagaccgaaatttcaacacatctttttttgatcctgctggaggaggggatcccattttatatcagcacctctttgaccgacgccacgcctggttgagggtcagttgaatta-aacgcatcatagtcgcgca-------atgactatggattgtctggacagtgcg---------------------------tgagcgctg-gcagattaaatacaga-ccccagacgttgagtgtcatgcgtaccg---------------------------------ctgctggtg-cgattggcg------ttttggga---cttgtgccgcagttgcacag---t-------aaaagtctctcttcgtccgatcagtagt-----------ggcctcgcagcac-aaccgcgtttacgc----------ggtaagccatagcgtctgtgt------gctaaccgatgtccgaccga--------------------------------------ttaagctcttggcaccagtgaagccag-------------agccgatcgcgtttagatgt-ctaccat-tctttcttttga
    Mesobiotus_dilimanensis                    aatcctacacggataactgaggtaattcttcagctaatacgtgc-aaacggctcgtagccttgtgttgcgagtgcagttattagaac-aaaaccaatccggccttcgggtcggttaacaatggtgactctgaataaccgaagcggagcgtatggtctagtaccgacgccagatctttcaagtgactgctctatcagcttgttgctaggttatgctcctagcaaggcttcaacgggtaacggggtatcagggtccgataccggagagggagcctgagaaacggctaccacatccaaggaaggcagcaggcgcgcaaattacccactcccagcacggggaggtagtgacgaaaaataacgatgcgagggct-aaacgcttctcgtaatcggaatgggtacactttaaatcctttaacgaggatctattggagggcaagtctggtgccagcagccgcggtaattccagctccaatagcgtatattaaagttgctgcggttaaaaagctcgtagttggatctgggcagct-ggatggatggtgcg-ctttacagcg-ctactgttcaat-cggcgccacaagccggtcatgtcttgtatgcccttcattgggtgtacttggcggccggagcgtttactttgaaaaaattagagtgctcaaagcaggcgtacggccttgcataatggtgcatggaataatggaataggacctc-gg-ttctattttgttggttatcggagctcgaggtaatgattaagaggaacagacggggacattcgtattgcggcgttagaggtgaaattcttggatcgtcgcaagacgaactactgcgaaagcatttgtcaagaatgttttcattaatcaagaacgaaagtta-----------------------------------------------------------------------------------------------------------------------------------------------------------------------att-ccctgagtaactgcgagtgaaacgggaccagcccagcgccgaatcct--ttctggcaacagtga-aggaactgtggcgtgtagaaggcgtctgccagtgtggttaacctgcgcaagttctcctgagcgagactccatcccatggagggtgcaaggcccgtatcgcaggtaactgatgctggttagcgtctttcggagagtcgccttatttgcgagtataaggtgaagtcggtggtaaactccatcgaaggctaaatatgaccacgagtccgatagcgaacaagtaccgtgagggaaaattgaaaagcactttgaagagagagcgaaacagtgcgtgaaaccgctcagaggcaagcagatggggcctcgaaggcagagcagcgaattcagccggcagtagggcatggttggcggtggcttgggattgctaagacccggctgctgtcag--tgcg---ttgtgcgactgccggtgcactttcgttgtattgtacacaaccgccgttgagcgagcatccgttcggctggcagcg-tgaagcccatagcctg--tcaaagggtgttggtg-cttacagctggcatgtaacgcgtttgcgcctcaaccggtcattcatggcatgtaccagctgtttatac-ggcagttgggccggtatgctccga-ttgggcgct-agggatgacgatcgcaagttcggcttcttagcgtcaca-gtggactcgttgccg-gtcttcaacgtaggtacattgttgattcggttgtgag----------------------cagcaactgttgggacttccctgagcataattatccgaatagaattaagccaagctggaagaattatttcagacgaccagatttataatgtaactgtaactagacatgcttttattataatttttttcttcgtaatacctattttaattggtggttttggaaattgacttgtgcctttaatactaacggcacctgacatagcttttccccgaataaataatttaaggttctgacttctgcctccctcactctgcttaataattagaagaactataagagaacagggggcaggaacaggttgaacagtttacccacccctatcaaactttttcgcacataggggccctgccgtagacttaacaatcttctcactacacattgctggagcctcttcgattttaggggccattaacttcatcacaactatccttaatatacgcccaccctccttaacattggagctgattcccttatttgtttgatcagttctccttacagctattttactcctactttccttacccgtattagcaggagctattaccatacttctacttgaccgtaatttcaacacatcattctttgaccctgcgggagggggagaccctatcctttaccaacatctatttgactgaagccacgcctggttgagggtcagttgaatca-agcgtatcgcagttgcgtcgcacaagcaacaagcggattgtctggacagcgtgtgcta----------------gtggtgcgcgcgctg-acagatgaaataacgatccagacgcgtatttgt-catgg--------------------------catgtgctgg---tgctttgag-cgtgtctcggggggatctagtgc---------ccgcagaagcacacagacccgagagatataagctgggccagcgcagtagccgtgacagc---------------------aagctacggcgcgt----tctgtgtaa-aaatggtgtgcgtgt----------------gttcaggtgt-----------------atcgctgtggcgttggagtgtgtgcgcgttatacgctccggttagccgc------------ggacgcatctgttaccaccc-atgtttc-tcaattgtttga
    Dactylobiotus_ovimutans                    -------------------------ttctagagctaatacgtgc-aatcagcttgctctctcg-ggagcaagcgcagttattagaataaaaaccaatccggccctcgggtcggt-acaattggtgactctgaataaccgaagcggagcgcatggtctcgtaccggcgccagatctttcaagtgtctgacttatcagcttgttgttaggttatgttcctaacaaggcttcaacgggtaacggggtatcagggtccgataccggagagggagcctgagaaacggctaccacatccaaggaaggcagcaggcgcgcaaattacccactcccggcacggggaggtagtgacgaaaaataacgatgcgagagct-ctaagctcctcgtaatcggaatgggtacactttaaatcctttaacgaggatctattggagggcaagtctggtgccagcagccgcggtaattccagctccaatagcgtatattaaagttgctgcggttaaaaagctcgtagttggatctgggtagct-ggatggatggtgtg-ccttgcggta-ttactgtctgtt-cggcaccacaagccggccatgtcttgtatgcccttcactgggtgtacttggcgaccggaacgtttactttgaaaaaattagagtgctcaaagcaggcgtacggccttgcataatggtgcatggaataatggaataggatctc-ggattcttttttgttggttttcggaactcgaggtaatgattaataggaacagacgggggcattcgtattgcggcgttagaggtgaaattcttggatcgtcgcaagacgaactactgcgaaagcatttgccaagaatgttttcattaatcaagaacgaaagttagaggttcgaaggcgatcagataccgccctagttctaaccataaacgatgccaaccagcgatcccgtcggtgtttttatcatgactcgacgggcagc-ttccgggaaaccaaagtgcttaggttccgggggaagtatg---------------------------------------------------------------------------------------------------------------------------------------------------------------------------------------------------------------------------------------------------------------------------------------------------------------------------------------------------------------------------------------------------------------------------------------------------------------------------------------------------------------------------------------------------------------------------------------------------------------------------------------------------------------------------------------------------------------------------------------------------------------------------------------------------------------------------------------------------ctgctaccgtaggaacttcactaagatttattattcgatctgaattaagacaacctggctctattttaatagacgatcaaatatataatgtaattgtaactagacatgcatttattataattttctttttcgtaatacctattcttattgggggatttggaaactgactagtgcccttaataatcggagccccagatatggctttcccacgaataaataatttaagattctgactgctacccccctcattcatactaattaccagaggtacaataagagaacaaggagctggaacaggatgaacagtttacccgcctttatcccaatacttcgcccatagtggaccaagtgtagacctaactattttctccctacatattgcaggagtatcatccattctgggtgcaattaattttatctccactattattaatatacgatcaccagcaataagaatagaaaatatgccgctattcgtgtgatctgtactaattacagcaatcttactactacttgccctacctgtactagctgggggtattacaatactactactagatcgtaattttaatacttcattctttgatcctgcaggggggggagatccaattctataccaacacttattc------------------------------------------------------------------------------------------------------------------------------------------------------------------------------------------------------------------------------------------------------------------------------------------------------------------------------------------------------------------------------------------------------------------------------------------------------------------------------------------------------------------------------------
  ;
END;

begin mrbayes;

	charset Subset1 = 1-1009;
	charset Subset2 = 1010-1828;
	charset Subset3 = 1829-2457\3;
	charset Subset4 = 1830-2457\3;
	charset Subset5 = 1831-2457\3;
	charset Subset6 = 2458-2973;

	partition PartitionFinder = 6:Subset1, Subset2, Subset3, Subset4, Subset5, Subset6;
	set partition=PartitionFinder;

	lset applyto=(1) nst=6 rates=invgamma;
	lset applyto=(2) nst=6 rates=gamma;
	lset applyto=(3) nst=6 rates=invgamma;
	lset applyto=(4) nst=6 rates=gamma;
	lset applyto=(5) nst=6 rates=invgamma;
prset applyto=(5) statefreqpr=fixed(equal);
	lset applyto=(6) nst=6 rates=invgamma;

	prset applyto=(all) ratepr=variable;
	unlink statefreq=(all) revmat=(all) shape=(all) pinvar=(all) tratio=(all);
	
mcmcp ngen= 20000000 mcmcdiagn=yes Diagnfreq=10000 relburnin=yes burninfrac=0.10 Stoprule=no Stopval=0.005
printfreq=1000  samplefreq=10000 nruns=4 nchains=4 savebrlens=yes;

mcmc;
sump;
sumt;

end;
