# Supplementary material for: Resolving the systematics of Richtersiidae by multilocus phylogeny and an integrative redescription of the nominal species for the genus Crenubiotus (Tardigrada)
Source: Sci Rep. 2020 Nov 10;10:19418. doi: 10.1038/s41598-020-75962-1 (PMC7655870; doi:10.1038/s41598-020-75962-1)
Supplement: Supplementary file 3 — Supplementary Information 3. [file 41598_2020_75962_MOESM3_ESM.zip]

Archive with 3 entries (2 files):
- SM.03/
- SM.03/BItree Adorybiotidae.tre
- SM.03/MLtree Adorybiotidae.tre
