# Supplementary material for: Resolving the systematics of Richtersiidae by multilocus phylogeny and an integrative redescription of the nominal species for the genus Crenubiotus (Tardigrada)
Source: Sci Rep. 2020 Nov 10;10:19418. doi: 10.1038/s41598-020-75962-1 (PMC7655870; doi:10.1038/s41598-020-75962-1)
Supplement: Supplementary file 3 — Supplementary Information 3. [file 41598_2020_75962_MOESM3_ESM.zip › SM.03/BItree Adorybiotidae.tre]

#NEXUS
[ID: 7048544515]
begin taxa;
	dimensions ntax=38;
	taxlabels
		Hypsibius_exemplaris
		Ramazzottius_subanomalus
		Bertolanius_volubilis
		Eohypsibius_nadjae
		Minibiotus_ioculator
		Tenuibiotus_voronkovi
		Tenuibiotus_zandrae
		Paramacrobiotus_areolatus
		Paramacrobiotus_fairbanksi
		Macrobiotus_shonaicus
		Macrobiotus_caelestis
		Xerobiotus_pseudohufelandi
		Diaforobiotus_islandicus_IS042
		Diaforobiotus_sp_ID517
		Diaforobiotus_sp_NO386
		Crenuibiotus_crenulatus_GB108_1
		Crenuibiotus_crenulatus_GB108_2
		Crenuibiotus_crenulatus_NO417
		Adorybiotus_sp_JP008_1
		Adorybiotus_sp_JP008_2
		Dactylobiotus_parthenogeneticus_FR149
		Dactylobiotus_parthenogeneticus_GB003
		Dactylobiotus_selenicus
		Murrayon_cf_pullari_IT
		Murrayon_dianae
		Adorybiotus_granulatus_1
		Adorybiotus_granulatus_2
		Richtersius_coronifer_NO385
		Richtersius_aff_coronifer_GR008_1
		Richtersius_aff_coronifer_GR008_2
		Richtersius_aff_coronifer_IT120
		Richtersius_aff_coronifer_Pl247
		Richtersius_aff_coronifer_IT317_1
		Richtersius_aff_coronifer_IT317_2
		Minibiotus_pentannulatus
		Mesobiotus_harmsworthi
		Mesobiotus_dilimanensis
		Dactylobiotus_ovimutans
		;
end;
begin trees;
	translate
		1	Hypsibius_exemplaris,
		2	Ramazzottius_subanomalus,
		3	Bertolanius_volubilis,
		4	Eohypsibius_nadjae,
		5	Minibiotus_ioculator,
		6	Tenuibiotus_voronkovi,
		7	Tenuibiotus_zandrae,
		8	Paramacrobiotus_areolatus,
		9	Paramacrobiotus_fairbanksi,
		10	Macrobiotus_shonaicus,
		11	Macrobiotus_caelestis,
		12	Xerobiotus_pseudohufelandi,
		13	Diaforobiotus_islandicus_IS042,
		14	Diaforobiotus_sp_ID517,
		15	Diaforobiotus_sp_NO386,
		16	Crenuibiotus_crenulatus_GB108_1,
		17	Crenuibiotus_crenulatus_GB108_2,
		18	Crenuibiotus_crenulatus_NO417,
		19	Adorybiotus_sp_JP008_1,
		20	Adorybiotus_sp_JP008_2,
		21	Dactylobiotus_parthenogeneticus_FR149,
		22	Dactylobiotus_parthenogeneticus_GB003,
		23	Dactylobiotus_selenicus,
		24	Murrayon_cf_pullari_IT,
		25	Murrayon_dianae,
		26	Adorybiotus_granulatus_1,
		27	Adorybiotus_granulatus_2,
		28	Richtersius_coronifer_NO385,
		29	Richtersius_aff_coronifer_GR008_1,
		30	Richtersius_aff_coronifer_GR008_2,
		31	Richtersius_aff_coronifer_IT120,
		32	Richtersius_aff_coronifer_Pl247,
		33	Richtersius_aff_coronifer_IT317_1,
		34	Richtersius_aff_coronifer_IT317_2,
		35	Minibiotus_pentannulatus,
		36	Mesobiotus_harmsworthi,
		37	Mesobiotus_dilimanensis,
		38	Dactylobiotus_ovimutans
		;
   tree con_50_majrule = [&U] (1[&prob=1.00000000e+00,prob_stddev=0.00000000e+00,prob_range={1.00000000e+00,1.00000000e+00},prob(percent)="100",prob+-sd="100+-0"]:2.149367e+00[&length_mean=2.19496730e+00,length_median=2.14936700e+00,length_95%HPD={1.34332800e+00,3.09643900e+00}],2[&prob=1.00000000e+00,prob_stddev=0.00000000e+00,prob_range={1.00000000e+00,1.00000000e+00},prob(percent)="100",prob+-sd="100+-0"]:1.874110e+00[&length_mean=1.92027929e+00,length_median=1.87411000e+00,length_95%HPD={1.16799600e+00,2.74882300e+00}],((3[&prob=1.00000000e+00,prob_stddev=0.00000000e+00,prob_range={1.00000000e+00,1.00000000e+00},prob(percent)="100",prob+-sd="100+-0"]:9.287808e-01[&length_mean=9.63698799e-01,length_median=9.28780800e-01,length_95%HPD={4.79543900e-01,1.56311000e+00}],4[&prob=1.00000000e+00,prob_stddev=0.00000000e+00,prob_range={1.00000000e+00,1.00000000e+00},prob(percent)="100",prob+-sd="100+-0"]:5.387743e-01[&length_mean=5.78438308e-01,length_median=5.38774300e-01,length_95%HPD={1.87682200e-01,1.06552300e+00}])[&prob=1.00000000e+00,prob_stddev=0.00000000e+00,prob_range={1.00000000e+00,1.00000000e+00},prob(percent)="100",prob+-sd="100+-0"]:5.560223e-01[&length_mean=5.86241171e-01,length_median=5.56022300e-01,length_95%HPD={1.84189100e-01,1.02174700e+00}],(((((5[&prob=1.00000000e+00,prob_stddev=0.00000000e+00,prob_range={1.00000000e+00,1.00000000e+00},prob(percent)="100",prob+-sd="100+-0"]:5.471231e-01[&length_mean=5.61480125e-01,length_median=5.47123100e-01,length_95%HPD={3.27160100e-01,8.39074300e-01}],35[&prob=1.00000000e+00,prob_stddev=0.00000000e+00,prob_range={1.00000000e+00,1.00000000e+00},prob(percent)="100",prob+-sd="100+-0"]:8.055137e-01[&length_mean=8.22081980e-01,length_median=8.05513700e-01,length_95%HPD={5.09583600e-01,1.18598000e+00}])[&prob=1.00000000e+00,prob_stddev=0.00000000e+00,prob_range={1.00000000e+00,1.00000000e+00},prob(percent)="100",prob+-sd="100+-0"]:2.587110e-01[&length_mean=2.68961349e-01,length_median=2.58711000e-01,length_95%HPD={1.15952300e-01,4.29952600e-01}],(6[&prob=1.00000000e+00,prob_stddev=0.00000000e+00,prob_range={1.00000000e+00,1.00000000e+00},prob(percent)="100",prob+-sd="100+-0"]:1.063004e-01[&length_mean=1.10032063e-01,length_median=1.06300400e-01,length_95%HPD={4.71801800e-02,1.74695500e-01}],7[&prob=1.00000000e+00,prob_stddev=0.00000000e+00,prob_range={1.00000000e+00,1.00000000e+00},prob(percent)="100",prob+-sd="100+-0"]:7.349156e-02[&length_mean=7.71736697e-02,length_median=7.34915600e-02,length_95%HPD={2.83418200e-02,1.37788300e-01}])[&prob=1.00000000e+00,prob_stddev=0.00000000e+00,prob_range={1.00000000e+00,1.00000000e+00},prob(percent)="100",prob+-sd="100+-0"]:6.858698e-01[&length_mean=7.02912815e-01,length_median=6.85869800e-01,length_95%HPD={4.22436900e-01,1.01778800e+00}])[&prob=9.98334259e-01,prob_stddev=1.19947079e-03,prob_range={9.96668517e-01,9.99444753e-01},prob(percent)="100",prob+-sd="100+-0"]:2.079488e-01[&length_mean=2.18096621e-01,length_median=2.07948800e-01,length_95%HPD={7.85500600e-02,3.71657500e-01}],(8[&prob=1.00000000e+00,prob_stddev=0.00000000e+00,prob_range={1.00000000e+00,1.00000000e+00},prob(percent)="100",prob+-sd="100+-0"]:8.092541e-01[&length_mean=8.28709470e-01,length_median=8.09254100e-01,length_95%HPD={4.99976300e-01,1.20472600e+00}],9[&prob=1.00000000e+00,prob_stddev=0.00000000e+00,prob_range={1.00000000e+00,1.00000000e+00},prob(percent)="100",prob+-sd="100+-0"]:9.216091e-01[&length_mean=9.41101435e-01,length_median=9.21609100e-01,length_95%HPD={5.73750200e-01,1.36294700e+00}])[&prob=7.11965575e-01,prob_stddev=4.23773946e-03,prob_range={7.07940033e-01,7.17934481e-01},prob(percent)="71",prob+-sd="71+-0"]:1.161439e-01[&length_mean=1.23728459e-01,length_median=1.16143900e-01,length_95%HPD={1.92989700e-02,2.48003400e-01}])[&prob=1.00000000e+00,prob_stddev=0.00000000e+00,prob_range={1.00000000e+00,1.00000000e+00},prob(percent)="100",prob+-sd="100+-0"]:3.650818e-01[&length_mean=3.78806664e-01,length_median=3.65081800e-01,length_95%HPD={1.72754900e-01,6.07413400e-01}],((10[&prob=1.00000000e+00,prob_stddev=0.00000000e+00,prob_range={1.00000000e+00,1.00000000e+00},prob(percent)="100",prob+-sd="100+-0"]:1.164662e+00[&length_mean=1.19074464e+00,length_median=1.16466200e+00,length_95%HPD={7.14546300e-01,1.69654700e+00}],(11[&prob=1.00000000e+00,prob_stddev=0.00000000e+00,prob_range={1.00000000e+00,1.00000000e+00},prob(percent)="100",prob+-sd="100+-0"]:4.890598e-01[&length_mean=5.05509078e-01,length_median=4.89059800e-01,length_95%HPD={2.51537200e-01,8.03855400e-01}],12[&prob=1.00000000e+00,prob_stddev=0.00000000e+00,prob_range={1.00000000e+00,1.00000000e+00},prob(percent)="100",prob+-sd="100+-0"]:4.473281e-01[&length_mean=4.65143350e-01,length_median=4.47328100e-01,length_95%HPD={2.08301100e-01,7.49669200e-01}])[&prob=1.00000000e+00,prob_stddev=0.00000000e+00,prob_range={1.00000000e+00,1.00000000e+00},prob(percent)="100",prob+-sd="100+-0"]:3.923025e-01[&length_mean=4.10780199e-01,length_median=3.92302500e-01,length_95%HPD={1.58549500e-01,6.87897000e-01}])[&prob=1.00000000e+00,prob_stddev=0.00000000e+00,prob_range={1.00000000e+00,1.00000000e+00},prob(percent)="100",prob+-sd="100+-0"]:7.633320e-01[&length_mean=7.85532179e-01,length_median=7.63332000e-01,length_95%HPD={4.20642300e-01,1.17797800e+00}],(36[&prob=1.00000000e+00,prob_stddev=0.00000000e+00,prob_range={1.00000000e+00,1.00000000e+00},prob(percent)="100",prob+-sd="100+-0"]:1.664120e+00[&length_mean=1.70366741e+00,length_median=1.66412000e+00,length_95%HPD={1.05178300e+00,2.49706100e+00}],37[&prob=1.00000000e+00,prob_stddev=0.00000000e+00,prob_range={1.00000000e+00,1.00000000e+00},prob(percent)="100",prob+-sd="100+-0"]:1.498355e+00[&length_mean=1.53944998e+00,length_median=1.49835500e+00,length_95%HPD={9.10683100e-01,2.21244300e+00}])[&prob=1.00000000e+00,prob_stddev=0.00000000e+00,prob_range={1.00000000e+00,1.00000000e+00},prob(percent)="100",prob+-sd="100+-0"]:1.658980e+00[&length_mean=1.69781074e+00,length_median=1.65898000e+00,length_95%HPD={1.02159300e+00,2.45012600e+00}])[&prob=9.37118268e-01,prob_stddev=3.98786997e-03,prob_range={9.32259856e-01,9.41143809e-01},prob(percent)="94",prob+-sd="94+-0"]:2.048587e-01[&length_mean=2.16486820e-01,length_median=2.04858700e-01,length_95%HPD={5.82065400e-02,3.90931200e-01}])[&prob=1.00000000e+00,prob_stddev=0.00000000e+00,prob_range={1.00000000e+00,1.00000000e+00},prob(percent)="100",prob+-sd="100+-0"]:2.969829e-01[&length_mean=3.10412542e-01,length_median=2.96982900e-01,length_95%HPD={1.30759500e-01,5.15431300e-01}],((((13[&prob=1.00000000e+00,prob_stddev=0.00000000e+00,prob_range={1.00000000e+00,1.00000000e+00},prob(percent)="100",prob+-sd="100+-0"]:2.081921e-01[&length_mean=2.13814256e-01,length_median=2.08192100e-01,length_95%HPD={1.13565300e-01,3.16255600e-01}],15[&prob=1.00000000e+00,prob_stddev=0.00000000e+00,prob_range={1.00000000e+00,1.00000000e+00},prob(percent)="100",prob+-sd="100+-0"]:2.737562e-01[&length_mean=2.80664855e-01,length_median=2.73756200e-01,length_95%HPD={1.63610700e-01,4.16505300e-01}])[&prob=1.00000000e+00,prob_stddev=0.00000000e+00,prob_range={1.00000000e+00,1.00000000e+00},prob(percent)="100",prob+-sd="100+-0"]:1.399347e-01[&length_mean=1.44821249e-01,length_median=1.39934700e-01,length_95%HPD={6.15075200e-02,2.38757000e-01}],14[&prob=1.00000000e+00,prob_stddev=0.00000000e+00,prob_range={1.00000000e+00,1.00000000e+00},prob(percent)="100",prob+-sd="100+-0"]:3.015390e-01[&length_mean=3.09485117e-01,length_median=3.01539000e-01,length_95%HPD={1.79326700e-01,4.59628400e-01}])[&prob=1.00000000e+00,prob_stddev=0.00000000e+00,prob_range={1.00000000e+00,1.00000000e+00},prob(percent)="100",prob+-sd="100+-0"]:2.770427e-01[&length_mean=2.86668370e-01,length_median=2.77042700e-01,length_95%HPD={1.41818600e-01,4.41594400e-01}],(28[&prob=1.00000000e+00,prob_stddev=0.00000000e+00,prob_range={1.00000000e+00,1.00000000e+00},prob(percent)="100",prob+-sd="100+-0"]:6.183716e-01[&length_mean=6.33588910e-01,length_median=6.18371600e-01,length_95%HPD={3.85388300e-01,9.03721200e-01}],(((29[&prob=1.00000000e+00,prob_stddev=0.00000000e+00,prob_range={1.00000000e+00,1.00000000e+00},prob(percent)="100",prob+-sd="100+-0"]:1.280090e-03[&length_mean=1.60069755e-03,length_median=1.28009000e-03,length_95%HPD={1.89358200e-07,4.13934000e-03}],30[&prob=1.00000000e+00,prob_stddev=0.00000000e+00,prob_range={1.00000000e+00,1.00000000e+00},prob(percent)="100",prob+-sd="100+-0"]:2.790843e-03[&length_mean=2.91156868e-03,length_median=2.79084300e-03,length_95%HPD={8.96113200e-05,5.61883200e-03}])[&prob=1.00000000e+00,prob_stddev=0.00000000e+00,prob_range={1.00000000e+00,1.00000000e+00},prob(percent)="100",prob+-sd="100+-0"]:2.029087e-01[&length_mean=2.07059179e-01,length_median=2.02908700e-01,length_95%HPD={1.19019800e-01,3.00749400e-01}],(33[&prob=1.00000000e+00,prob_stddev=0.00000000e+00,prob_range={1.00000000e+00,1.00000000e+00},prob(percent)="100",prob+-sd="100+-0"]:6.925863e-03[&length_mean=7.22248245e-03,length_median=6.92586300e-03,length_95%HPD={2.30463500e-03,1.24332600e-02}],34[&prob=1.00000000e+00,prob_stddev=0.00000000e+00,prob_range={1.00000000e+00,1.00000000e+00},prob(percent)="100",prob+-sd="100+-0"]:2.157188e-03[&length_mean=2.55711839e-03,length_median=2.15718800e-03,length_95%HPD={3.50882300e-07,6.28794700e-03}])[&prob=1.00000000e+00,prob_stddev=0.00000000e+00,prob_range={1.00000000e+00,1.00000000e+00},prob(percent)="100",prob+-sd="100+-0"]:1.382932e-01[&length_mean=1.41905874e-01,length_median=1.38293200e-01,length_95%HPD={7.71393100e-02,2.16600100e-01}])[&prob=1.00000000e+00,prob_stddev=0.00000000e+00,prob_range={1.00000000e+00,1.00000000e+00},prob(percent)="100",prob+-sd="100+-0"]:9.497137e-02[&length_mean=9.91655841e-02,length_median=9.49713700e-02,length_95%HPD={3.61137500e-02,1.76464300e-01}],(31[&prob=1.00000000e+00,prob_stddev=0.00000000e+00,prob_range={1.00000000e+00,1.00000000e+00},prob(percent)="100",prob+-sd="100+-0"]:3.821885e-03[&length_mean=4.02288800e-03,length_median=3.82188500e-03,length_95%HPD={1.02878000e-03,7.26784100e-03}],32[&prob=1.00000000e+00,prob_stddev=0.00000000e+00,prob_range={1.00000000e+00,1.00000000e+00},prob(percent)="100",prob+-sd="100+-0"]:1.460173e-03[&length_mean=1.69283108e-03,length_median=1.46017300e-03,length_95%HPD={1.22400500e-06,3.99007900e-03}])[&prob=1.00000000e+00,prob_stddev=0.00000000e+00,prob_range={1.00000000e+00,1.00000000e+00},prob(percent)="100",prob+-sd="100+-0"]:2.091853e-01[&length_mean=2.15045683e-01,length_median=2.09185300e-01,length_95%HPD={1.14325700e-01,3.20034700e-01}])[&prob=1.00000000e+00,prob_stddev=0.00000000e+00,prob_range={1.00000000e+00,1.00000000e+00},prob(percent)="100",prob+-sd="100+-0"]:2.002661e-01[&length_mean=2.08048353e-01,length_median=2.00266100e-01,length_95%HPD={1.02198300e-01,3.28817900e-01}])[&prob=1.00000000e+00,prob_stddev=0.00000000e+00,prob_range={1.00000000e+00,1.00000000e+00},prob(percent)="100",prob+-sd="100+-0"]:2.589424e-01[&length_mean=2.66662076e-01,length_median=2.58942400e-01,length_95%HPD={1.31625800e-01,4.08314600e-01}])[&prob=1.00000000e+00,prob_stddev=0.00000000e+00,prob_range={1.00000000e+00,1.00000000e+00},prob(percent)="100",prob+-sd="100+-0"]:3.521416e-01[&length_mean=3.64219138e-01,length_median=3.52141600e-01,length_95%HPD={1.84042500e-01,5.53546200e-01}],(((((16[&prob=1.00000000e+00,prob_stddev=0.00000000e+00,prob_range={1.00000000e+00,1.00000000e+00},prob(percent)="100",prob+-sd="100+-0"]:2.831673e-03[&length_mean=2.97850641e-03,length_median=2.83167300e-03,length_95%HPD={8.23814900e-04,5.42943000e-03}],17[&prob=1.00000000e+00,prob_stddev=0.00000000e+00,prob_range={1.00000000e+00,1.00000000e+00},prob(percent)="100",prob+-sd="100+-0"]:4.542530e-04[&length_mean=6.57051306e-04,length_median=4.54253000e-04,length_95%HPD={1.56389800e-07,1.94413400e-03}])[&prob=9.94586341e-01,prob_stddev=1.65801156e-03,prob_range={9.92781788e-01,9.96668517e-01},prob(percent)="99",prob+-sd="99+-0"]:7.505056e-02[&length_mean=7.91402052e-02,length_median=7.50505600e-02,length_95%HPD={1.95623200e-02,1.45021900e-01}],18[&prob=1.00000000e+00,prob_stddev=0.00000000e+00,prob_range={1.00000000e+00,1.00000000e+00},prob(percent)="100",prob+-sd="100+-0"]:4.073119e-01[&length_mean=4.15268821e-01,length_median=4.07311900e-01,length_95%HPD={2.48434200e-01,5.85781900e-01}])[&prob=1.00000000e+00,prob_stddev=0.00000000e+00,prob_range={1.00000000e+00,1.00000000e+00},prob(percent)="100",prob+-sd="100+-0"]:4.403028e-01[&length_mean=4.53136527e-01,length_median=4.40302800e-01,length_95%HPD={1.93965000e-01,7.33769600e-01}],26[&prob=1.00000000e+00,prob_stddev=0.00000000e+00,prob_range={1.00000000e+00,1.00000000e+00},prob(percent)="100",prob+-sd="100+-0"]:3.781433e-02[&length_mean=5.51468795e-02,length_median=3.78143300e-02,length_95%HPD={1.07929300e-06,1.67353100e-01}],27[&prob=1.00000000e+00,prob_stddev=0.00000000e+00,prob_range={1.00000000e+00,1.00000000e+00},prob(percent)="100",prob+-sd="100+-0"]:3.752614e-02[&length_mean=5.51703345e-02,length_median=3.75261400e-02,length_95%HPD={2.10381900e-06,1.67927400e-01}])[&prob=9.66407551e-01,prob_stddev=3.02427071e-03,prob_range={9.62243198e-01,9.68906163e-01},prob(percent)="97",prob+-sd="97+-0"]:2.214760e-01[&length_mean=2.34909368e-01,length_median=2.21476000e-01,length_95%HPD={4.69942500e-02,4.51762900e-01}],(19[&prob=1.00000000e+00,prob_stddev=0.00000000e+00,prob_range={1.00000000e+00,1.00000000e+00},prob(percent)="100",prob+-sd="100+-0"]:5.474334e-04[&length_mean=7.43944497e-04,length_median=5.47433400e-04,length_95%HPD={2.15853500e-08,2.09634900e-03}],20[&prob=1.00000000e+00,prob_stddev=0.00000000e+00,prob_range={1.00000000e+00,1.00000000e+00},prob(percent)="100",prob+-sd="100+-0"]:9.905735e-04[&length_mean=1.15953538e-03,length_median=9.90573500e-04,length_95%HPD={1.36722100e-06,2.75727700e-03}])[&prob=1.00000000e+00,prob_stddev=0.00000000e+00,prob_range={1.00000000e+00,1.00000000e+00},prob(percent)="100",prob+-sd="100+-0"]:5.335983e-01[&length_mean=5.48190240e-01,length_median=5.33598300e-01,length_95%HPD={3.22763100e-01,8.16602600e-01}])[&prob=1.00000000e+00,prob_stddev=0.00000000e+00,prob_range={1.00000000e+00,1.00000000e+00},prob(percent)="100",prob+-sd="100+-0"]:4.244298e-01[&length_mean=4.37521823e-01,length_median=4.24429800e-01,length_95%HPD={2.32129400e-01,6.65270100e-01}],(((((21[&prob=1.00000000e+00,prob_stddev=0.00000000e+00,prob_range={1.00000000e+00,1.00000000e+00},prob(percent)="100",prob+-sd="100+-0"]:3.361897e-03[&length_mean=3.52980743e-03,length_median=3.36189700e-03,length_95%HPD={4.19161600e-04,6.83486300e-03}],22[&prob=1.00000000e+00,prob_stddev=0.00000000e+00,prob_range={1.00000000e+00,1.00000000e+00},prob(percent)="100",prob+-sd="100+-0"]:1.471393e-03[&length_mean=1.78819310e-03,length_median=1.47139300e-03,length_95%HPD={1.88045100e-08,4.53838000e-03}])[&prob=9.99861188e-01,prob_stddev=2.77623542e-04,prob_range={9.99444753e-01,1.00000000e+00},prob(percent)="100",prob+-sd="100+-0"]:8.726292e-02[&length_mean=9.09982040e-02,length_median=8.72629200e-02,length_95%HPD={3.08533300e-02,1.56168100e-01}],23[&prob=1.00000000e+00,prob_stddev=0.00000000e+00,prob_range={1.00000000e+00,1.00000000e+00},prob(percent)="100",prob+-sd="100+-0"]:2.567609e-01[&length_mean=2.62868323e-01,length_median=2.56760900e-01,length_95%HPD={1.55526900e-01,3.81904100e-01}])[&prob=9.99305941e-01,prob_stddev=6.98670594e-04,prob_range={9.98334259e-01,1.00000000e+00},prob(percent)="100",prob+-sd="100+-0"]:1.634353e-01[&length_mean=1.70251975e-01,length_median=1.63435300e-01,length_95%HPD={6.04864100e-02,2.93232300e-01}],38[&prob=1.00000000e+00,prob_stddev=0.00000000e+00,prob_range={1.00000000e+00,1.00000000e+00},prob(percent)="100",prob+-sd="100+-0"]:2.272692e-01[&length_mean=2.37288904e-01,length_median=2.27269200e-01,length_95%HPD={1.00424300e-01,3.84759800e-01}])[&prob=9.99444753e-01,prob_stddev=4.53357346e-04,prob_range={9.98889506e-01,1.00000000e+00},prob(percent)="100",prob+-sd="100+-0"]:1.401992e-01[&length_mean=1.47527314e-01,length_median=1.40199200e-01,length_95%HPD={4.11428000e-02,2.63123500e-01}],24[&prob=1.00000000e+00,prob_stddev=0.00000000e+00,prob_range={1.00000000e+00,1.00000000e+00},prob(percent)="100",prob+-sd="100+-0"]:3.570097e-01[&length_mean=3.66080056e-01,length_median=3.57009700e-01,length_95%HPD={1.90730900e-01,5.54037500e-01}])[&prob=9.34897279e-01,prob_stddev=3.28097314e-03,prob_range={9.32259856e-01,9.39478068e-01},prob(percent)="93",prob+-sd="93+-0"]:1.739380e-01[&length_mean=1.82425107e-01,length_median=1.73938000e-01,length_95%HPD={5.30138700e-02,3.26479100e-01}],25[&prob=1.00000000e+00,prob_stddev=0.00000000e+00,prob_range={1.00000000e+00,1.00000000e+00},prob(percent)="100",prob+-sd="100+-0"]:1.238004e+00[&length_mean=1.26395607e+00,length_median=1.23800400e+00,length_95%HPD={7.46273900e-01,1.82262300e+00}])[&prob=1.00000000e+00,prob_stddev=0.00000000e+00,prob_range={1.00000000e+00,1.00000000e+00},prob(percent)="100",prob+-sd="100+-0"]:4.985800e-01[&length_mean=5.16173216e-01,length_median=4.98580000e-01,length_95%HPD={2.83097600e-01,8.05810400e-01}])[&prob=9.56690727e-01,prob_stddev=5.32574295e-03,prob_range={9.50583009e-01,9.61687951e-01},prob(percent)="96",prob+-sd="96+-1"]:1.256156e-01[&length_mean=1.32502689e-01,length_median=1.25615600e-01,length_95%HPD={3.19364100e-02,2.54507500e-01}])[&prob=9.99722376e-01,prob_stddev=3.20572054e-04,prob_range={9.99444753e-01,1.00000000e+00},prob(percent)="100",prob+-sd="100+-0"]:2.137163e-01[&length_mean=2.23247811e-01,length_median=2.13716300e-01,length_95%HPD={7.61308900e-02,3.90668200e-01}])[&prob=1.00000000e+00,prob_stddev=0.00000000e+00,prob_range={1.00000000e+00,1.00000000e+00},prob(percent)="100",prob+-sd="100+-0"]:3.287229e-01[&length_mean=3.46443221e-01,length_median=3.28722900e-01,length_95%HPD={1.03058000e-01,6.25999300e-01}])[&prob=9.96668517e-01,prob_stddev=4.53357346e-04,prob_range={9.96113270e-01,9.97223765e-01},prob(percent)="100",prob+-sd="100+-0"]:3.875668e-01[&length_mean=4.04329043e-01,length_median=3.87566800e-01,length_95%HPD={1.37077500e-01,7.00956100e-01}]);
end;
