# Supplementary material for: Resolving the systematics of Richtersiidae by multilocus phylogeny and an integrative redescription of the nominal species for the genus Crenubiotus (Tardigrada)
Source: Sci Rep. 2020 Nov 10;10:19418. doi: 10.1038/s41598-020-75962-1 (PMC7655870; doi:10.1038/s41598-020-75962-1)
Supplement: Supplementary file 3 — Supplementary Information 3. [file 41598_2020_75962_MOESM3_ESM.zip › SM.03/MLtree Adorybiotidae.tre]

(Hypsibius_exemplaris:0.69057781260786277322,((Bertolanius_volubilis:0.26675081862553534640,Eohypsibius_nadjae:0.14585402237178654583)99:0.15949679287173904041,((((Paramacrobiotus_areolatus:0.24978213222467610111,Paramacrobiotus_fairbanksi:0.28616882584473934958)68:0.04203407406796912799,((Minibiotus_pentannulatus:0.27809815999276832343,Minibiotus_ioculator:0.17590735957084008279)100:0.07398082867351703229,(Tenuibiotus_voronkovi:0.04858828710060473371,Tenuibiotus_zandrae:0.03367604089767476522)100:0.21815751502722172117)93:0.05935780566271969816)98:0.10217146044319340425,((Mesobiotus_dilimanensis:0.48343268927138399738,Mesobiotus_harmsworthi:0.52485014542168739737)100:0.51092609736886340777,(Macrobiotus_shonaicus:0.36442043568417004096,(Xerobiotus_pseudohufelandi:0.19489995027775383618,Macrobiotus_caelestis:0.17827941707400193905)100:0.11259048799167759025)100:0.22556928051176738936)34:0.04797040373797948482)77:0.08614187681904984795,(((((Dactylobiotus_ovimutans:0.10831947834592819957,(Dactylobiotus_selenicus:0.09746709170728333482,(Dactylobiotus_parthenogeneticus_GB003:0.00000100000050002909,Dactylobiotus_parthenogeneticus_FR149:0.00711434491857304216)100:0.03757722541135502525)88:0.05273493788111952713)99:0.04643701334032162426,Murrayon_cf_pullari_IT:0.12556388185888134323)85:0.05475978690506898977,Murrayon_dianae:0.36396409163738463466)100:0.14302334195324636901,((Adorybiotus_sp_JP008_1:0.00000100000050002909,Adorybiotus_sp_JP008_2:0.00148980367577309335)100:0.18635364019896213938,((Adorybiotus_granulatus_2:0.00000100000050002909,Adorybiotus_granulatus_1:0.00000100000050002909)94:0.00000100000050002909,(Crenuibiotus_crenulatus_NO417:0.15487112129945812544,(Crenuibiotus_crenulatus_GB108_1:0.00506083890532475072,Crenuibiotus_crenulatus_GB108_2:0.00000100000050002909)66:0.03738883966570510919)100:0.14571899907550273090)70:0.05788362061321607882)100:0.12318288862030958575)71:0.03323956008120802080,((Diaforobiotus_sp_ID517:0.11548680566410045312,(Diaforobiotus_sp_NO386:0.09193800063191497063,Diaforobiotus_islandicus_IS042:0.08807512507729454987)99:0.04844315589439367187)100:0.08557204077193729386,(Richtersius_coronifer_NO385:0.21130997959390601659,(((Richtersius_aff_coronifer_GR008_1:0.00236474183672130776,Richtersius_aff_coronifer_GR008_2:0.00399301160697638352)100:0.07482814869094087107,(Richtersius_aff_coronifer_IT317_1:0.00906965962435136476,Richtersius_aff_coronifer_IT317_2:0.00353443882100206493)100:0.05363182658436833200)98:0.03918241706062346869,(Richtersius_aff_coronifer_IT120:0.00589080359697205427,Richtersius_aff_coronifer_Pl247:0.00140305915400050583)100:0.07914268913925341653)100:0.06311334486494507567)100:0.07900618454610133790)100:0.10544366164993514146)95:0.05631138690039089872)76:0.09660612546454068472)89:0.10734441027762853249,Ramazzottius_subanomalus:0.59942840699412069938);
