# Supplementary material for: Resolving the systematics of Richtersiidae by multilocus phylogeny and an integrative redescription of the nominal species for the genus Crenubiotus (Tardigrada)
Source: Sci Rep. 2020 Nov 10;10:19418. doi: 10.1038/s41598-020-75962-1 (PMC7655870; doi:10.1038/s41598-020-75962-1)
Supplement: Supplementary file 4 — Supplementary Information 4. [file 41598_2020_75962_MOESM4_ESM.xlsx]

## Sheet: instructions
	INSTRUCTIONS and TERMS OF USE
	1	This is a morphometric template for species of the Tardigrada Order Parachela.
	2	The template caluclates the pt ratio and other relative measures only if all measurements required to calculate a ratio are provided (otherwise the ratio cell remains empty, meaning lack of data). The only numbers you need to enter are absolute measurements in micrometres [μm] in the sheet "individuals". If a structure is not measurable leave the cell empty (enetring zeros will mean that the trai…
	3	The "individuals" sheet automatically calculates basic statistics (number of measurements, range, mean and SD). The table with these statistics is placed after the last (30th) specimen. The summary table can be then copied and pasted directly to MS Word.
	4	If measurements are done on the type series, please enter the holotype in the first column (this way holotype data are automatically copied to the summary table at end of the sheet). If measurements are not done on the type series, you may delete the last two columns in the summary table. You may change specimen/slide names as desired.
	5	If a trait listed is not present in the species you are measuring, remove the entire row (highlight the row, right mouse click, choose "delete").
	6	Data from the sheet "individuals" are automatically copied to the four remaining "stats" sheets. Data in those sheets are arranged for statistical analyses in the majority of statistical software.
	7	If you want to see the formulas behind this template, press Ctrl+` (usually just before "1" on the keyboard). To return to the value view, press Ctrl+` again.
	8	This template can be freely used but each published use must be credited as Morphometric data were handled using the Parachela ver. 1.7 template available from the Tardigrada Register, www.tardigrada.net/register (Michalczyk & Kaczmarek 2013). The reference is: Michalczyk, Ł. & Kaczmarek, Ł. (2013) The Tardigrada Register: a comprehensive online data repository for tardigrade taxonomy. Journal of…
	9	Copyright by Łukasz Michalczyk. Enquires and suggestions: LM@tardigrada.net

## Sheet: general info
	Species		Crenubiotus crenulatus
	Population		NO.429
	Type series		YES
	Author		Daniel Stec
	Date		10.06.2020
			Supplementary Data S3. Raw morphometric data of Crenubiotus crenulatus (Richters, 1904).
			Stec D., Vecchi M., Maciejowski W., Michalczyk Ł. - Resolving the systematics of Richtersiidae by multilocus phylogeny and integrative redescription of the nominal species for the genus Crenubiotus (Tardigrada)

## Sheet: animals
SPECIMEN	1 (NEO)		2		3		4		5		6		7		8		9		10		11		12		13		14		15		16		17		18		19		20		21		22		23		24		25
CHARACTER	µm	pt	µm	pt	µm	pt	µm	pt	µm	pt	µm	pt	µm	pt	µm	pt	µm	pt	µm	pt	µm	pt	µm	pt	µm	pt	µm	pt	µm	pt	µm	pt	µm	pt	µm	pt	µm	pt	µm	pt	µm	pt	µm	pt	µm	pt	µm	pt	µm
Body length	515	1223.28	425	1081.42	467	1139.02	492	1214.81	469	1158.02	389	1002.58	420	1071.43	584	1361.31	440	1086.42	465	1094.12	429	1088.83	428	1070	471	1118.76	380	1130.95	401	970.944	396	990	382	896.714	389.3	1084.4
Buccopharyngeal tube
Buccal tube length	42.1	–	39.3	–	41	–	40.5	–	40.5	–	38.8	–	39.2	–	42.9	–	40.5	–	42.5	–	39.4	–	40	–	42.1	–	33.6	–	41.3	–	40	–	42.6	–	35.9	–		–		–		–		–		–		–
Stylet support insertion point	31	73.6342	29.2	74.3003	29.7	72.439	29.9	73.8272	30.1	74.321	27.9	71.9072	28.9	73.7245	31.6	73.6597	29.5	72.8395	31.7	74.5882	29	73.6041	29.8	74.5	31.2	74.1093	24.4	72.619	30.7	74.3341	29.5	73.75	31.5	73.9437	26.5	73.8162
Buccal tube external width	4.5	10.6888	4	10.1781	4.7	11.4634	4.9	12.0988	4.1	10.1235	4	10.3093	4.1	10.4592	4.4	10.2564	4.2	10.3704	4.5	10.5882	4.6	11.6751	4.1	10.25	4.6	10.9264	3.6	10.7143	3.8	9.20097	4.2	10.5	5	11.7371	4.3	11.9777
Buccal tube internal width	2.5	5.93824	2.3	5.85242	2.7	6.58537	2.6	6.41975	2.5	6.17284	2.1	5.41237	2	5.10204	2.8	6.52681	2.3	5.67901	2.2	5.17647	2.2	5.58376	2	5	2.3	5.46318	1.8	5.35714	2.2	5.32688	2.6	6.5	2.4	5.6338	2	5.57103
Ventral lamina length	24.6	58.4323	21	53.4351	23.8	58.0488	23.7	58.5185	25	61.7284			22.3	56.8878	24.3	56.6434	22.6	55.8025	25.3	59.5294	22.4	56.8528	24.6	61.5	23.6	56.057	19.8	58.9286	22.4	54.2373			24.2	56.8075	20.6	57.3816
Placoid lengths
Macroplacoid 1	9.5	22.5653	8.7	22.1374	9	21.9512	9.7	23.9506	11	27.1605	8.6	22.1649	8.6	21.9388	10.9	25.4079	10.2	25.1852	10.9	25.6471	9.8	24.8731	9.3	23.25	11	26.1283	7.5	22.3214	9.6	23.2446	8.9	22.25	9.3	21.831	8.6	23.9554
Macroplacoid 2	6.6	15.677	6.1	15.5216	6.6	16.0976	6.3	15.5556	6.4	15.8025	6.1	15.7216	5.1	13.0102	7	16.317	6.8	16.7901	7	16.4706	6.1	15.4822	6.5	16.25	7.4	17.5772	4.9	14.5833	6.7	16.2228	6.2	15.5	5.9	13.8498	6.1	16.9916
Microplacoid	2.7	6.4133	2.7	6.87023	2.8	6.82927	2.7	6.66667	2.4	5.92593	2.4	6.18557	2.1	5.35714	2.6	6.06061	2.3	5.67901	2.9	6.82353	2.3	5.83756	2.5	6.25	2.6	6.17577	2	5.95238	2.2	5.32688	2.4	6	3	7.04225	2.4	6.68524
Macroplacoid row	18.5	43.943	16.6	42.2392	17.3	42.1951	18	44.4444	19.5	48.1481	16.4	42.268	16	40.8163	20.2	47.0862	18.5	45.679	19.2	45.1765	17.3	43.9086	17.1	42.75	20.3	48.2185	13.8	41.0714	18	43.5835	16.3	40.75	16.6	38.9671	16	44.5682
Placoid row	22.2	52.7316	20.4	51.9084	19.9	48.5366	21.5	53.0864	22.3	55.0617	19	48.9691	19	48.4694	23.1	53.8462	21.2	52.3457	22	51.7647	20.6	52.2843	20.4	51	23.2	55.1069	16.5	49.1071	20.8	50.3632	18.9	47.25	19.5	45.7746	18.7	52.0891
Claw 1 heights
External base			5.7	14.5038			8.7	21.4815			7.3	18.8144			9.5	22.1445	8.1	20											7.4	17.9177	6.7	16.75	7.9	18.5446
External primary branch	12	28.5036	8.6	21.883	12.4	30.2439	12.4	30.6173	11.4	28.1481	10.8	27.8351			14	32.634	11.5	28.3951	13.5	31.7647			12.1	30.25	12.1	28.7411	8.9	26.4881	10.9	26.3923	10.3	25.75	12.2	28.6385	10.2	28.4123
External secondary branch	9.4	22.3278	6	15.2672	9.9	24.1463	9.7	23.9506	8.5	20.9877	8.6	22.1649			11	25.641	9.5	23.4568									6.7	19.9405	8.8	21.3075	7.7	19.25	9.2	21.5962
External base/primary branch (cct)		–	66.2791	–		–	70.1613	–		–	67.5926	–		–	67.8571	–	70.4348	–		–		–		–		–		–	67.8899	–	65.0485	–	64.7541	–		–		–		–		–		–		–		–
Internal base	8	19.0024	5.4	13.7405			8.4	20.7407			6.9	17.7835			8.6	20.0466	7.6	18.7654							8.1	19.2399							7.7	18.0751
Internal primary branch	11.9	28.266	8.4	21.374	12	29.2683	12.1	29.8765	10.5	25.9259	10.8	27.8351			13.3	31.0023	11.3	27.9012	13.3	31.2941			12.1	30.25	11.5	27.3159	8.8	26.1905	10.3	24.9395	10.2	25.5	11.6	27.23	9.9	27.5766
Internal secondary branch	9.2	21.8527	6	15.2672	9.5	23.1707	9	22.2222	7.7	19.0123	7.9	20.3608			9.8	22.8438	8.8	21.7284							9.7	23.0404	6.2	18.4524	8.5	20.5811	7.5	18.75	8.8	20.6573	8.1	22.5627
Internal base/primary branch (cct)	67.2269	–	64.2857	–		–	69.4215	–		–	63.8889	–		–	64.6617	–	67.2566	–		–		–		–	70.4348	–		–		–		–	66.3793	–		–		–		–		–		–		–		–
Claw 2 heights
External base	8.6	20.4276	6.3	16.0305	8.9	21.7073	9.2	22.716	8.5	20.9877	7.4	19.0722	8.3	21.1735	10.1	23.5431	10.1	24.9383	10	23.5294					8.4	19.9525	6.7	19.9405	7.8	18.8862	7.5	18.75			7.9	22.0056
External primary branch	13.3	31.5914	9.7	24.6819	13.8	33.6585	13.4	33.0864	12.5	30.8642	11.1	28.6082	11.9	30.3571	15.8	36.8298	14.4	35.5556	14.7	34.5882	11.5	29.1878			12.9	30.6413	9.6	28.5714	11.9	28.8136	11.2	28	13	30.5164	11.4	31.7549
External secondary branch			6.4	16.285			10.6	26.1728	9.1	22.4691	8.3	21.3918	9.7	24.7449	11.7	27.2727	11.2	27.6543	11.4	26.8235	8.7	22.0812			10.7	25.4157	7.5	22.3214	9.3	22.5182	8.2	20.5	9.6	22.5352	8.9	24.7911
External base/primary branch (cct)	64.6617	–	64.9485	–	64.4928	–	68.6567	–	68	–	66.6667	–	69.7479	–	63.9241	–	70.1389	–	68.0272	–		–		–	65.1163	–	69.7917	–	65.5462	–	66.9643	–		–	69.2982	–		–		–		–		–		–		–
Internal base			6.1	15.5216	8.6	20.9756	9.2	22.716	8.2	20.2469	7	18.0412	8	20.4082	9.8	22.8438	9.1	22.4691	9.5	22.3529			8.2	20.5	8.5	20.19	6	17.8571	7.7	18.6441
Internal primary branch	13.1	31.1164	8.8	22.3919	12.7	30.9756	13.2	32.5926	12	29.6296	10.6	27.3196	11.4	29.0816	15.2	35.4312	13	32.0988	14	32.9412			12	30	12.1	28.7411	8.7	25.8929	11.2	27.1186	10.9	27.25			10.6	29.5265
Internal secondary branch	10.4	24.7031	6.5	16.5394	10.5	25.6098	10.5	25.9259	9	22.2222	7.7	19.8454	9	22.9592	11.5	26.8065	10.4	25.679	11.4	26.8235			9.4	23.5	10.6	25.1781	7.2	21.4286	9.1	22.0339	8.2	20.5			8.6	23.9554
Internal base/primary branch (cct)		–	69.3182	–	67.7165	–	69.697	–	68.3333	–	66.0377	–	70.1754	–	64.4737	–	70	–	67.8571	–		–	68.3333	–	70.2479	–	68.9655	–	68.75	–		–		–		–		–		–		–		–		–		–
Claw 3 heights
External base	9.4	22.3278	6.4	16.285	9.5	23.1707	10.1	24.9383	8.3	20.4938	7.9	20.3608	8.4	21.4286			10.5	25.9259	10.2	24	8.2	20.8122	8.9	22.25	8.8	20.9026	6.7	19.9405					8.5	19.9531
External primary branch	14.2	33.7292	9.4	23.9186	13.9	33.9024	14.7	36.2963	12.1	29.8765	11.5	29.6392	12.1	30.8673	16.1	37.5291	15.4	38.0247	14.9	35.0588	11.9	30.203	13.3	33.25	13.2	31.3539	9.8	29.1667	12.4	30.0242	11.7	29.25	13	30.5164	11.5	32.0334
External secondary branch	9.9	23.5154			10.7	26.0976	11.3	27.9012	9.2	22.716	8.7	22.4227	9.6	24.4898	12.3	28.6713	12.5	30.8642	11.7	27.5294	9.8	24.8731	10.4	26	9.8	23.2779	8.3	24.7024	10	24.2131	9.1	22.75	9.9	23.2394	9	25.0696
External base/primary branch (cct)	66.1972	–	68.0851	–	68.3453	–	68.7075	–	68.595	–	68.6957	–	69.4215	–		–	68.1818	–	68.4564	–	68.9076	–	66.9173	–	66.6667	–	68.3673	–		–		–	65.3846	–		–		–		–		–		–		–		–
Internal base	9.1	21.6152	6	15.2672	9	21.9512	9.5	23.4568	7.8	19.2593			8.2	20.9184	9.7	22.6107	9.9	24.4444	10	23.5294			8.4	21	8.5	20.19	6.8	20.2381					8	18.7793
Internal primary branch	13.5	32.0665	9	22.9008	13	31.7073	14.2	35.0617	11.6	28.642	10.7	27.5773	11.6	29.5918	15.5	36.1305	14.4	35.5556	14.2	33.4118	11.4	28.934	12.8	32	12.5	29.6912	9.8	29.1667	12	29.0557	11	27.5	12.1	28.4038	11	30.6407
Internal secondary branch	9.9	23.5154	7.2	18.3206	10.4	25.3659	10.8	26.6667	8.8	21.7284	8.6	22.1649	9.1	23.2143	11.8	27.5058	10.9	26.9136	12	28.2353	8.7	22.0812	9.9	24.75	9.8	23.2779	7.7	22.9167	9.8	23.7288	9	22.5	9.3	21.831	8.8	24.5125
Internal base/primary branch (cct)	67.4074	–	66.6667	–	69.2308	–	66.9014	–	67.2414	–		–	70.6897	–	62.5806	–	68.75	–	70.4225	–		–	65.625	–	68	–	69.3878	–		–		–	66.1157	–		–		–		–		–		–		–		–
Claw 4 heights
Anterior base	9.3	22.0903	6.7	17.0483	9.9	24.1463	10	24.6914	8.7	21.4815	7.5	19.3299			10.5	24.4755			10.3	24.2353	10.2	25.8883	8.8	22	9.4	22.3278	7	20.8333	8.9	21.5496			9	21.1268	8.4	23.3983
Anterior primary branch	14.2	33.7292	9.8	24.9364	15.3	37.3171	15.5	38.2716	13.1	32.3457	11.6	29.8969	13.5	34.4388	16.3	37.9953	15.2	37.5309	15.5	36.4706	14.4	36.5482	13.5	33.75	13.8	32.7791	10.7	31.8452	12.9	31.2349	11.8	29.5	14	32.8638	12.4	34.5404
Anterior secondary branch	10.8	25.6532	7.1	18.0662	11.5	28.0488	11.2	27.6543	10	24.6914	8.6	22.1649			11.4	26.5734	11.9	29.3827	12	28.2353	11.1	28.1726	10.3	25.75	10.9	25.8907	8.1	24.1071	10.1	24.4552			10.2	23.9437	9.5	26.4624
Anterior base/primary branch (cct)	65.493	–	68.3673	–	64.7059	–	64.5161	–	66.4122	–	64.6552	–		–	64.4172	–		–	66.4516	–	70.8333	–	65.1852	–	68.1159	–	65.4206	–	68.9922	–		–	64.2857	–	67.7419	–		–		–		–		–		–		–
Posterior base	10.5	24.9406	6.7	17.0483	10.4	25.3659	10.8	26.6667	8.8	21.7284	7.9	20.3608	9.4	23.9796	10.7	24.9417	11.1	27.4074	10.7	25.1765	10.4	26.3959	9.4	23.5	9.5	22.5653			9.5	23.0024			9.3	21.831
Posterior primary branch	16.1	38.2423	9.9	25.1908	15.7	38.2927	15.7	38.7654	13.3	32.8395	12.3	31.701	13.9	35.4592	16.9	39.3939	15.7	38.7654	16.4	38.5882	14.9	37.8173	14.6	36.5	14.2	33.7292	10.8	32.1429	13.8	33.414	12.8	32	14.5	34.0376	12.7	35.376
Posterior secondary branch	11.9	28.266	7.7	19.5929			12.2	30.1235	10.2	25.1852	8.9	22.9381	10.9	27.8061	12.5	29.1375	12.7	31.358	12.2	28.7059	11.9	30.203	10.4	26	11.2	26.6033
Posterior base/primary branch (cct)	65.2174	–	67.6768	–	66.242	–	68.7898	–	66.1654	–	64.2276	–	67.6259	–	63.3136	–	70.7006	–	65.2439	–	69.7987	–	64.3836	–	66.9014	–		–	68.8406	–		–	64.1379	–		–		–		–		–		–		–		–
Eyes (0 = absent; 1 = present)	1		1		1		1		1		1		1		1		1		1		1		1		1		1		1		1		1		1
Cuticular pores (0/1)	1		1		1		1		1		1		1		1		1		1		1		1		1		1		1		1		1		1
Lunules I with teeth (0/1)	1		1		1		1		1		1		1		1		1		1		1		1		1		1		1		1		1		1
Lunules II with teeth (0/1)	1		1		1		1		1		1		1		1		1		1		1		1		1		1		1		1		1		1
Lunules III with teeth (0/1)	1		1		1		1		1		1		1		1		1		1		1		1		1		1		1		1		1		1
Lunules IV with teeth (0/1)	1		1		1		1		1		1		1		1		1		1		1		1		1		1		1		1		1		1
Granulation on legs I (0/1)	1		1		1		1		1		1		1		1		1		1		1		1		1		1		1		1		1		1
Granulation on legs II (0/1)	1		1		1		1		1		1		1		1		1		1		1		1		1		1		1		1		1		1
Granulation on legs III (0/1)	1		1		1		1		1		1		1		1		1		1		1		1		1		1		1		1		1		1
Granulation on legs IV (0/1)	1		1		1		1		1		1		1		1		1		1		1		1		1		1		1		1		1		1
[truncated: 19 more columns]

## Sheet: eggs
CHARACTER	1	2	3	4	5	6	7	8	9	10	11	12	13	14	15	16	17	18	19	20	21	22	23	24	25	26	27	28	29	30		CHARACTER	N	RANGE			MEAN	SD
Egg bare diameter	93.9	88.5	92.9	93.5																												Egg bare diameter	4	88.5	–	93.9	92.2	2.50067
Egg full diameter	122.4	126.5	126.2	125.8																												Egg full diameter	4	122.4	–	126.5	125.225	1.90504
Process height	13	18.6	16.4	16.9	17.7	13.2	19	20.7	16.2	13.5	14.7	15.9	17.4	17.1																		Process height	42	12.2	–	21	16.4143	2.08719
	16.6	17.7	15.7	21	16.5	12.2	18.7	19.4	15.5	14.7	14.8	15	17.5	17																		Process base width	42	9.4	–	17.1	12.7619	1.89775
	13.9	19.4	16	18.3	17.2	13.7	16.5	18.4	16.7	14.5	13.7	14.5	16.6	17.4																		Process base/height ratio	42	0.55615	–	0.983607	0.781439	0.0967809
Process base width	11.3	14.3	11.2	13.3	14.6	11.8	13.1	16.9	12.3	10.5	11.5	9.4	12.9	15.6																		Inter-process distance	30	2.1	–	4.1	2.87	0.530549
	11.2	13.8	11.5	14.9	15.9	12	10.4	17.1	11.8	11.9	10.9	10	14.8	13.1																		Number of processes on the egg circumference	4	15	–	17	16.25	0.957427
	13.4	12.5	12.6	13	13.6	11.9	12.8	15.4	11.9	11	11.2	10.2	15.8	12.7
Process base/height ratio	0.869231	0.768817	0.682927	0.786982	0.824859	0.893939	0.689474	0.816425	0.759259	0.777778	0.782313	0.591195	0.741379	0.912281
	0.674699	0.779661	0.732484	0.709524	0.963636	0.983607	0.55615	0.881443	0.76129	0.809524	0.736486	0.666667	0.845714	0.770588
	0.964029	0.64433	0.7875	0.710383	0.790698	0.868613	0.775758	0.836957	0.712575	0.758621	0.817518	0.703448	0.951807	0.729885
Inter-process distance	2.5	4.1	3.5	3	3.2	2.8	2.7			2.1	3.3	3.5
	2.2	2.5	2.6	2.3	2.6	2.3	2.5			2.4	3.1	2.6
	2.9	2.5	3.5	3.1	4	3.4	2.5			2.3	2.7	3.4
Number of processes on the egg circumference	15	17	16	17

## Sheet: animals_stats (µm)
Species	Population	Individual	Body length	Buccal tube length	Stylet support insertion point	Buccal tube external width	Buccal tube internal width	Ventral lamina length	Macroplacoid 1	Macroplacoid 2	Microplacoid	Macroplacoid row	Placoid row	Claw 1 external base	Claw 1 external primary branch	Claw 1 external secondary branch	Claw 1 external base/primary branch	Claw 1 internal base	Claw 1 internal primary branch	Claw 1 internal secondary branch	Claw 1 internal base/primary branch	Claw 2 external base	Claw 2 external primary branch	Claw 2 external secondary branch	Claw 2 external base/primary branch	Claw 2 internal base	Claw 2 internal primary branch	Claw 2 internal secondary branch	Claw 2 internal base/primary branch	Claw 3 external base	Claw 3 external primary branch	Claw 3 external secondary branch	Claw 3 external base/primary branch	Claw 3 internal base	Claw 3 internal primary branch	Claw 3 internal secondary branch	Claw 3 internal base/primary branch	Claw 4 anterior base	Claw 4 anterior primary branch	Claw 4 anterior secondary branch	Claw 4 anterior base/primary branch	Claw 4 posterior base	Claw 4 posterior primary branch	Claw 4 posterior secondary branch	Claw 4 posterior base/primary branch
Crenubiotus crenulatus	NO.429	1 (NEO)	515	42.1	31	4.5	2.5	24.6	9.5	6.6	2.7	18.5	22.2		12	9.4		8	11.9	9.2	67.2269	8.6	13.3		64.6617		13.1	10.4		9.4	14.2	9.9	66.1972	9.1	13.5	9.9	67.4074	9.3	14.2	10.8	65.493	10.5	16.1	11.9	65.2174
Crenubiotus crenulatus	NO.429	2	425	39.3	29.2	4	2.3	21	8.7	6.1	2.7	16.6	20.4	5.7	8.6	6	66.2791	5.4	8.4	6	64.2857	6.3	9.7	6.4	64.9485	6.1	8.8	6.5	69.3182	6.4	9.4		68.0851	6	9	7.2	66.6667	6.7	9.8	7.1	68.3673	6.7	9.9	7.7	67.6768
Crenubiotus crenulatus	NO.429	3	467	41	29.7	4.7	2.7	23.8	9	6.6	2.8	17.3	19.9		12.4	9.9			12	9.5		8.9	13.8		64.4928	8.6	12.7	10.5	67.7165	9.5	13.9	10.7	68.3453	9	13	10.4	69.2308	9.9	15.3	11.5	64.7059	10.4	15.7		66.242
Crenubiotus crenulatus	NO.429	4	492	40.5	29.9	4.9	2.6	23.7	9.7	6.3	2.7	18	21.5	8.7	12.4	9.7	70.1613	8.4	12.1	9	69.4215	9.2	13.4	10.6	68.6567	9.2	13.2	10.5	69.697	10.1	14.7	11.3	68.7075	9.5	14.2	10.8	66.9014	10	15.5	11.2	64.5161	10.8	15.7	12.2	68.7898
Crenubiotus crenulatus	NO.429	5	469	40.5	30.1	4.1	2.5	25	11	6.4	2.4	19.5	22.3		11.4	8.5			10.5	7.7		8.5	12.5	9.1	68	8.2	12	9	68.3333	8.3	12.1	9.2	68.595	7.8	11.6	8.8	67.2414	8.7	13.1	10	66.4122	8.8	13.3	10.2	66.1654
Crenubiotus crenulatus	NO.429	6	389	38.8	27.9	4	2.1		8.6	6.1	2.4	16.4	19	7.3	10.8	8.6	67.5926	6.9	10.8	7.9	63.8889	7.4	11.1	8.3	66.6667	7	10.6	7.7	66.0377	7.9	11.5	8.7	68.6957		10.7	8.6		7.5	11.6	8.6	64.6552	7.9	12.3	8.9	64.2276
Crenubiotus crenulatus	NO.429	7	420	39.2	28.9	4.1	2	22.3	8.6	5.1	2.1	16	19									8.3	11.9	9.7	69.7479	8	11.4	9	70.1754	8.4	12.1	9.6	69.4215	8.2	11.6	9.1	70.6897		13.5			9.4	13.9	10.9	67.6259
Crenubiotus crenulatus	NO.429	8	584	42.9	31.6	4.4	2.8	24.3	10.9	7	2.6	20.2	23.1	9.5	14	11	67.8571	8.6	13.3	9.8	64.6617	10.1	15.8	11.7	63.9241	9.8	15.2	11.5	64.4737		16.1	12.3		9.7	15.5	11.8	62.5806	10.5	16.3	11.4	64.4172	10.7	16.9	12.5	63.3136
Crenubiotus crenulatus	NO.429	9	440	40.5	29.5	4.2	2.3	22.6	10.2	6.8	2.3	18.5	21.2	8.1	11.5	9.5	70.4348	7.6	11.3	8.8	67.2566	10.1	14.4	11.2	70.1389	9.1	13	10.4	70	10.5	15.4	12.5	68.1818	9.9	14.4	10.9	68.75		15.2	11.9		11.1	15.7	12.7	70.7006
Crenubiotus crenulatus	NO.429	10	465	42.5	31.7	4.5	2.2	25.3	10.9	7	2.9	19.2	22		13.5				13.3			10	14.7	11.4	68.0272	9.5	14	11.4	67.8571	10.2	14.9	11.7	68.4564	10	14.2	12	70.4225	10.3	15.5	12	66.4516	10.7	16.4	12.2	65.2439
Crenubiotus crenulatus	NO.429	11	429	39.4	29	4.6	2.2	22.4	9.8	6.1	2.3	17.3	20.6										11.5	8.7						8.2	11.9	9.8	68.9076		11.4	8.7		10.2	14.4	11.1	70.8333	10.4	14.9	11.9	69.7987
Crenubiotus crenulatus	NO.429	12	428	40	29.8	4.1	2	24.6	9.3	6.5	2.5	17.1	20.4		12.1				12.1							8.2	12	9.4	68.3333	8.9	13.3	10.4	66.9173	8.4	12.8	9.9	65.625	8.8	13.5	10.3	65.1852	9.4	14.6	10.4	64.3836
Crenubiotus crenulatus	NO.429	13	471	42.1	31.2	4.6	2.3	23.6	11	7.4	2.6	20.3	23.2		12.1			8.1	11.5	9.7	70.4348	8.4	12.9	10.7	65.1163	8.5	12.1	10.6	70.2479	8.8	13.2	9.8	66.6667	8.5	12.5	9.8	68	9.4	13.8	10.9	68.1159	9.5	14.2	11.2	66.9014
Crenubiotus crenulatus	NO.429	14	380	33.6	24.4	3.6	1.8	19.8	7.5	4.9	2	13.8	16.5		8.9	6.7			8.8	6.2		6.7	9.6	7.5	69.7917	6	8.7	7.2	68.9655	6.7	9.8	8.3	68.3673	6.8	9.8	7.7	69.3878	7	10.7	8.1	65.4206		10.8
Crenubiotus crenulatus	NO.429	15	401	41.3	30.7	3.8	2.2	22.4	9.6	6.7	2.2	18	20.8	7.4	10.9	8.8	67.8899		10.3	8.5		7.8	11.9	9.3	65.5462	7.7	11.2	9.1	68.75		12.4	10			12	9.8		8.9	12.9	10.1	68.9922	9.5	13.8		68.8406
Crenubiotus crenulatus	NO.429	16	396	40	29.5	4.2	2.6		8.9	6.2	2.4	16.3	18.9	6.7	10.3	7.7	65.0485		10.2	7.5		7.5	11.2	8.2	66.9643		10.9	8.2			11.7	9.1			11	9			11.8				12.8
Crenubiotus crenulatus	NO.429	17	382	42.6	31.5	5	2.4	24.2	9.3	5.9	3	16.6	19.5	7.9	12.2	9.2	64.7541	7.7	11.6	8.8	66.3793		13	9.6						8.5	13	9.9	65.3846	8	12.1	9.3	66.1157	9	14	10.2	64.2857	9.3	14.5		64.1379
Crenubiotus crenulatus	NO.429	18	389.3	35.9	26.5	4.3	2	20.6	8.6	6.1	2.4	16	18.7		10.2				9.9	8.1		7.9	11.4	8.9	69.2982		10.6	8.6			11.5	9			11	8.8		8.4	12.4	9.5	67.7419		12.7
Crenubiotus crenulatus	NO.429	19
Crenubiotus crenulatus	NO.429	20
Crenubiotus crenulatus	NO.429	21
Crenubiotus crenulatus	NO.429	22
Crenubiotus crenulatus	NO.429	23
Crenubiotus crenulatus	NO.429	24
Crenubiotus crenulatus	NO.429	25
Crenubiotus crenulatus	NO.429	26
Crenubiotus crenulatus	NO.429	27
Crenubiotus crenulatus	NO.429	28
Crenubiotus crenulatus	NO.429	29
Crenubiotus crenulatus	NO.429	30

## Sheet: animals_stats (pt)
Species	Population	Individual	Body length	Stylet support insertion point	Buccal tube external width	Buccal tube internal width	Ventral lamina length	Macroplacoid 1	Macroplacoid 2	Microplacoid	Macroplacoid row	Placoid row	Claw 1 external base	Claw 1 external primary branch	Claw 1 external secondary branch	Claw 1 internal base	Claw 1 internal primary branch	Claw 1 internal secondary branch	Claw 2 external base	Claw 2 external primary branch	Claw 2 external secondary branch	Claw 2 internal base	Claw 2 internal primary branch	Claw 2 internal secondary branch	Claw 3 external base	Claw 3 external primary branch	Claw 3 external secondary branch	Claw 3 internal base	Claw 3 internal primary branch	Claw 3 internal secondary branch	Claw 4 anterior base	Claw 4 anterior primary branch	Claw 4 anterior secondary branch	Claw 4 posterior base	Claw 4 posterior primary branch	Claw 4 posterior secondary branch
Crenubiotus crenulatus	NO.429	1 (NEO)	1223.28	73.6342	10.6888	5.93824	58.4323	22.5653	15.677	6.4133	43.943	52.7316		28.5036	22.3278	19.0024	28.266	21.8527	20.4276	31.5914			31.1164	24.7031	22.3278	33.7292	23.5154	21.6152	32.0665	23.5154	22.0903	33.7292	25.6532	24.9406	38.2423	28.266
Crenubiotus crenulatus	NO.429	2	1081.42	74.3003	10.1781	5.85242	53.4351	22.1374	15.5216	6.87023	42.2392	51.9084	14.5038	21.883	15.2672	13.7405	21.374	15.2672	16.0305	24.6819	16.285	15.5216	22.3919	16.5394	16.285	23.9186		15.2672	22.9008	18.3206	17.0483	24.9364	18.0662	17.0483	25.1908	19.5929
Crenubiotus crenulatus	NO.429	3	1139.02	72.439	11.4634	6.58537	58.0488	21.9512	16.0976	6.82927	42.1951	48.5366		30.2439	24.1463		29.2683	23.1707	21.7073	33.6585		20.9756	30.9756	25.6098	23.1707	33.9024	26.0976	21.9512	31.7073	25.3659	24.1463	37.3171	28.0488	25.3659	38.2927
Crenubiotus crenulatus	NO.429	4	1214.81	73.8272	12.0988	6.41975	58.5185	23.9506	15.5556	6.66667	44.4444	53.0864	21.4815	30.6173	23.9506	20.7407	29.8765	22.2222	22.716	33.0864	26.1728	22.716	32.5926	25.9259	24.9383	36.2963	27.9012	23.4568	35.0617	26.6667	24.6914	38.2716	27.6543	26.6667	38.7654	30.1235
Crenubiotus crenulatus	NO.429	5	1158.02	74.321	10.1235	6.17284	61.7284	27.1605	15.8025	5.92593	48.1481	55.0617		28.1481	20.9877		25.9259	19.0123	20.9877	30.8642	22.4691	20.2469	29.6296	22.2222	20.4938	29.8765	22.716	19.2593	28.642	21.7284	21.4815	32.3457	24.6914	21.7284	32.8395	25.1852
Crenubiotus crenulatus	NO.429	6	1002.58	71.9072	10.3093	5.41237		22.1649	15.7216	6.18557	42.268	48.9691	18.8144	27.8351	22.1649	17.7835	27.8351	20.3608	19.0722	28.6082	21.3918	18.0412	27.3196	19.8454	20.3608	29.6392	22.4227		27.5773	22.1649	19.3299	29.8969	22.1649	20.3608	31.701	22.9381
Crenubiotus crenulatus	NO.429	7	1071.43	73.7245	10.4592	5.10204	56.8878	21.9388	13.0102	5.35714	40.8163	48.4694							21.1735	30.3571	24.7449	20.4082	29.0816	22.9592	21.4286	30.8673	24.4898	20.9184	29.5918	23.2143		34.4388		23.9796	35.4592	27.8061
Crenubiotus crenulatus	NO.429	8	1361.31	73.6597	10.2564	6.52681	56.6434	25.4079	16.317	6.06061	47.0862	53.8462	22.1445	32.634	25.641	20.0466	31.0023	22.8438	23.5431	36.8298	27.2727	22.8438	35.4312	26.8065		37.5291	28.6713	22.6107	36.1305	27.5058	24.4755	37.9953	26.5734	24.9417	39.3939	29.1375
Crenubiotus crenulatus	NO.429	9	1086.42	72.8395	10.3704	5.67901	55.8025	25.1852	16.7901	5.67901	45.679	52.3457	20	28.3951	23.4568	18.7654	27.9012	21.7284	24.9383	35.5556	27.6543	22.4691	32.0988	25.679	25.9259	38.0247	30.8642	24.4444	35.5556	26.9136		37.5309	29.3827	27.4074	38.7654	31.358
Crenubiotus crenulatus	NO.429	10	1094.12	74.5882	10.5882	5.17647	59.5294	25.6471	16.4706	6.82353	45.1765	51.7647		31.7647			31.2941		23.5294	34.5882	26.8235	22.3529	32.9412	26.8235	24	35.0588	27.5294	23.5294	33.4118	28.2353	24.2353	36.4706	28.2353	25.1765	38.5882	28.7059
Crenubiotus crenulatus	NO.429	11	1088.83	73.6041	11.6751	5.58376	56.8528	24.8731	15.4822	5.83756	43.9086	52.2843								29.1878	22.0812				20.8122	30.203	24.8731		28.934	22.0812	25.8883	36.5482	28.1726	26.3959	37.8173	30.203
Crenubiotus crenulatus	NO.429	12	1070	74.5	10.25	5	61.5	23.25	16.25	6.25	42.75	51		30.25			30.25					20.5	30	23.5	22.25	33.25	26	21	32	24.75	22	33.75	25.75	23.5	36.5	26
Crenubiotus crenulatus	NO.429	13	1118.76	74.1093	10.9264	5.46318	56.057	26.1283	17.5772	6.17577	48.2185	55.1069		28.7411		19.2399	27.3159	23.0404	19.9525	30.6413	25.4157	20.19	28.7411	25.1781	20.9026	31.3539	23.2779	20.19	29.6912	23.2779	22.3278	32.7791	25.8907	22.5653	33.7292	26.6033
Crenubiotus crenulatus	NO.429	14	1130.95	72.619	10.7143	5.35714	58.9286	22.3214	14.5833	5.95238	41.0714	49.1071		26.4881	19.9405		26.1905	18.4524	19.9405	28.5714	22.3214	17.8571	25.8929	21.4286	19.9405	29.1667	24.7024	20.2381	29.1667	22.9167	20.8333	31.8452	24.1071		32.1429
Crenubiotus crenulatus	NO.429	15	970.944	74.3341	9.20097	5.32688	54.2373	23.2446	16.2228	5.32688	43.5835	50.3632	17.9177	26.3923	21.3075		24.9395	20.5811	18.8862	28.8136	22.5182	18.6441	27.1186	22.0339		30.0242	24.2131		29.0557	23.7288	21.5496	31.2349	24.4552	23.0024	33.414
Crenubiotus crenulatus	NO.429	16	990	73.75	10.5	6.5		22.25	15.5	6	40.75	47.25	16.75	25.75	19.25		25.5	18.75	18.75	28	20.5		27.25	20.5		29.25	22.75		27.5	22.5		29.5			32
Crenubiotus crenulatus	NO.429	17	896.714	73.9437	11.7371	5.6338	56.8075	21.831	13.8498	7.04225	38.9671	45.7746	18.5446	28.6385	21.5962	18.0751	27.23	20.6573		30.5164	22.5352				19.9531	30.5164	23.2394	18.7793	28.4038	21.831	21.1268	32.8638	23.9437	21.831	34.0376
Crenubiotus crenulatus	NO.429	18	1084.4	73.8162	11.9777	5.57103	57.3816	23.9554	16.9916	6.68524	44.5682	52.0891		28.4123			27.5766	22.5627	22.0056	31.7549	24.7911		29.5265	23.9554		32.0334	25.0696		30.6407	24.5125	23.3983	34.5404	26.4624		35.376
Crenubiotus crenulatus	NO.429	19
Crenubiotus crenulatus	NO.429	20
Crenubiotus crenulatus	NO.429	21
Crenubiotus crenulatus	NO.429	22
Crenubiotus crenulatus	NO.429	23
Crenubiotus crenulatus	NO.429	24
Crenubiotus crenulatus	NO.429	25
Crenubiotus crenulatus	NO.429	26
Crenubiotus crenulatus	NO.429	27
Crenubiotus crenulatus	NO.429	28
Crenubiotus crenulatus	NO.429	29
Crenubiotus crenulatus	NO.429	30

## Sheet: eggs_stats (µm)
Species	Population	egg	Egg bare diameter	Egg full diameter	Process height	Process base width	Process base/height ratio	Inter-process distance	Number of processes on the egg circumference
Crenubiotus crenulatus	NO.429	1	93.9	122.4	14.5	11.9667	0.835986	2.53333	15
Crenubiotus crenulatus	NO.429	2	88.5	126.5	18.5667	13.5333	0.730936	3.03333	17
Crenubiotus crenulatus	NO.429	3	92.9	126.2	16.0333	11.7667	0.734304	3.2	16
Crenubiotus crenulatus	NO.429	4	93.5	125.8	18.7333	13.7333	0.73563	2.8	17
Crenubiotus crenulatus	NO.429	5			17.1333	14.7	0.859731	3.26667
Crenubiotus crenulatus	NO.429	6			13.0333	11.9	0.915386	2.83333
Crenubiotus crenulatus	NO.429	7			18.0667	12.1	0.673794	2.56667
Crenubiotus crenulatus	NO.429	8			19.5	16.4667	0.844942
Crenubiotus crenulatus	NO.429	9			16.1333	12	0.744375
Crenubiotus crenulatus	NO.429	10			14.2333	11.1333	0.781974	2.26667
Crenubiotus crenulatus	NO.429	11			14.4	11.2	0.778773	3.03333
Crenubiotus crenulatus	NO.429	12			15.1333	9.86667	0.65377	3.16667
Crenubiotus crenulatus	NO.429	13			17.1667	14.5	0.8463
Crenubiotus crenulatus	NO.429	14			17.1667	13.8	0.804251
Crenubiotus crenulatus	NO.429	15
Crenubiotus crenulatus	NO.429	16
Crenubiotus crenulatus	NO.429	17
Crenubiotus crenulatus	NO.429	18
Crenubiotus crenulatus	NO.429	19
Crenubiotus crenulatus	NO.429	20
Crenubiotus crenulatus	NO.429	21
Crenubiotus crenulatus	NO.429	22
Crenubiotus crenulatus	NO.429	23
Crenubiotus crenulatus	NO.429	24
Crenubiotus crenulatus	NO.429	25
Crenubiotus crenulatus	NO.429	26
Crenubiotus crenulatus	NO.429	27
Crenubiotus crenulatus	NO.429	28
Crenubiotus crenulatus	NO.429	29
Crenubiotus crenulatus	NO.429	30
